# Supplementary material for: Empirical mode decomposition using deep learning model for financial market forecasting
Source: PeerJ Comput Sci. 2022 Sep 14;8:e1076. doi: 10.7717/peerj-cs.1076 (PMC9575866; doi:10.7717/peerj-cs.1076)
Supplement: Supplemental Information 1 [file peerj-cs-08-1076-s001.m]

clear; close all
 
load input_d 
 
Number = 7;    
ptime=0.1;

Maximumx=max(max(d));
numberx = length(d);
number=Number+1;
 
screensize = get(0,'ScreenSize');
imf = []; 
figure('Position',[1 50 screensize(3) screensize(4)-150]);
numbercolumn=ceil(number/2);
numberrow=ceil(number/2)+1;
 
dx1=d;
for iIMF=1:number

   h1 = dx1; 
  
   SD = 1; 
   
   while SD > 0.3 
       
       subplot(nrow,2,1:2);axis([0 length(dx1) -1.5*Maximumx 1.5*Maximumx]);title('Input')
       f1=plot(h1,'blue');
     
      df = diff(h1); 
      Mmaxmin = []; 
      for i1=1:numberx-2
         if d(i1)==0                        
            if sign(df(i1-1))~=sign(df(i1+1))  
               Mmaxmin = [Mmaxmin, i1];
            end
         elseif sign(df(i1))~=sign(df(i1+1))   
            Mmaxmin = [Mmaxmin, i1+1];        
         end
      end
      
      if size(Mmaxmin,2) < 2 
         break
      end
      
     
      max1=Mmaxmin(1:2:length(Mmaxmin));
	  min2=Mmaxmin(2:2:length(Mmaxmin));
      if h1(Mmaxmin(1))>h1(Mmaxmin(2))   
         maxes1 = max1;
         mins1  = min2;
      else                           
         maxes1 = min2;
         mins1  = max1;
      end
      
      
      maxes1 = [1 maxes1 numberx];
      mins1  = [1 mins1  numberx];
      hold on
      f2=plot(maxes1,h1(maxes1),'r*');f3=plot(mins1,h1(mins1),'g*');
      
      
      maximumenv = spline(maxes1,h1(maxes1),1:numberx);
      minimumenv = spline(mins1, h1(mins1),1:numberx);
      f4=plot(maximumenv,'r--');f5=plot(minimumenv,'g--');
      m1 = (maximumenv + minimumenv)/2; 
      prevh = h1; 
      h1 = h1 - m1; 
       f6=plot(m1,'m1--');
      
      eps = 0.0000001; 
      SD = sum ( ((prevh - h1).^2) ./ (prevh.^2 + eps) );
      f7=text(0,-Maximumx,['standard deviation = ',num2str(SD)]);
      drawnow
       pause (ptime);
	   delete(f1);
	   delete(f2);
	   delete(f3);
	   delete(f4);
	   delete(f5);
   end
 
   imf = [imf; h1]; 
 
  
      subplot(nrow,2,iIMF+2);plot(imf(iIMF,:),'blue');title(['IMF',num2str(iIMF)])
   if size(Mmaxmin,2) < 2 
       delete(f1);
      break
   end
   
   dx1 = dx1 - h1; 
   
end
 title('Residual')
 
 
 Filter=[];

 imf2=imf;
 imf2(Filter,:)=0;
 for i=1:length(Filter)
 subplot(nrow,2,Filter(i)+2);plot(0);
 text(1,0,'Filterted out!','color',[1 0 0])
 end
 subplot(nrow,2,1:2);plot(dx1,'b');hold on;plot(sum(imf2,1),'k--');
 title('Input\Output')
 
