# Supplementary material for: Empirical mode decomposition using deep learning model for financial market forecasting
Source: PeerJ Comput Sci. 2022 Sep 14;8:e1076. doi: 10.7717/peerj-cs.1076 (PMC9575866; doi:10.7717/peerj-cs.1076)
Supplement: Supplemental Information 3 [file peerj-cs-08-1076-s003.csv]

Date	Price	Open	High	Low	Change %
31-May-21	7.7859	7.7643	7.7939	7.7517	0.30%
28-May-21	7.7625	7.7837	7.7853	7.7342	-0.25%
27-May-21	7.7821	7.7927	7.7978	7.7668	-0.10%
26-May-21	7.79	7.8545	7.8589	7.786	-0.79%
25-May-21	7.8523	7.8405	7.8597	7.8306	0.17%
24-May-21	7.8386	7.8355	7.8573	7.83	0.04%
21-May-21	7.8358	7.8689	7.8764	7.8243	-0.39%
20-May-21	7.8661	7.832	7.8699	7.8305	0.44%
19-May-21	7.8317	7.8535	7.8759	7.8246	-0.25%
18-May-21	7.8514	7.8255	7.8593	7.8151	0.35%
17-May-21	7.8238	7.8147	7.8398	7.8045	0.12%
14-May-21	7.8142	7.794	7.8218	7.784	0.30%
13-May-21	7.791	7.7943	7.8109	7.7783	-0.04%
12-May-21	7.7938	7.8102	7.8261	7.7768	-0.18%
11-May-21	7.8081	7.7826	7.83	7.7804	0.34%
10-May-21	7.7815	7.8226	7.8332	7.7817	-0.52%
7-May-21	7.822	7.7992	7.83	7.7783	0.37%
6-May-21	7.7931	7.7715	7.8092	7.767	0.29%
5-May-21	7.7708	7.7766	7.786	7.7588	-0.07%
4-May-21	7.776	7.8096	7.8109	7.7673	-0.40%
3-May-21	7.8071	7.7883	7.8177	7.7763	0.36%
30-Apr-21	7.7793	7.8417	7.8492	7.7786	-0.79%
29-Apr-21	7.8416	7.8562	7.8702	7.8286	-0.13%
28-Apr-21	7.8522	7.8394	7.8624	7.8162	0.19%
27-Apr-21	7.8373	7.8345	7.8427	7.8179	0.06%
26-Apr-21	7.8325	7.8552	7.8663	7.8218	-0.32%
23-Apr-21	7.8577	7.7994	7.8597	7.7975	0.75%
22-Apr-21	7.7989	7.8118	7.8332	7.7852	-0.15%
21-Apr-21	7.8104	7.8235	7.8284	7.7899	-0.11%
20-Apr-21	7.8192	7.8357	7.8467	7.8137	-0.16%
19-Apr-21	7.8317	7.8147	7.8422	7.7923	0.24%
16-Apr-21	7.8133	7.8059	7.8231	7.7961	0.12%
15-Apr-21	7.8036	7.8225	7.836	7.7979	-0.22%
14-Apr-21	7.8207	7.8189	7.8293	7.8025	0.05%
13-Apr-21	7.817	7.7997	7.8245	7.7793	0.30%
12-Apr-21	7.7936	7.7922	7.8071	7.7779	-0.05%
9-Apr-21	7.7978	7.8043	7.8095	7.7814	-0.07%
8-Apr-21	7.803	7.764	7.8141	7.7597	0.49%
7-Apr-21	7.7648	7.7656	7.7959	7.7583	0.03%
6-Apr-21	7.7627	7.7583	7.768	7.7254	0.12%
5-Apr-21	7.7534	7.7235	7.7627	7.7081	0.42%
2-Apr-21	7.7213	7.7319	7.7372	7.7121	-0.11%
1-Apr-21	7.7297	7.6866	7.7342	7.68	0.59%
31-Mar-21	7.684	7.6997	7.7066	7.6764	-0.18%
30-Mar-21	7.698	7.7285	7.7433	7.6974	-0.35%
29-Mar-21	7.725	7.7157	7.746	7.7023	0.15%
26-Mar-21	7.7134	7.7007	7.7225	7.6995	0.18%
25-Mar-21	7.6998	7.7075	7.7329	7.6995	-0.07%
24-Mar-21	7.705	7.7226	7.7323	7.7039	-0.20%
23-Mar-21	7.7202	7.7657	7.7712	7.7164	-0.57%
22-Mar-21	7.7648	7.745	7.7751	7.7269	0.25%
19-Mar-21	7.7453	7.7523	7.7653	7.7299	-0.08%
18-Mar-21	7.7512	7.7913	7.7974	7.7463	-0.49%
17-Mar-21	7.7893	7.746	7.7958	7.7278	0.62%
16-Mar-21	7.7412	7.7539	7.7683	7.7292	-0.15%
15-Mar-21	7.7527	7.7789	7.7896	7.7407	-0.33%
12-Mar-21	7.7785	7.7816	7.786	7.7481	-0.04%
11-Mar-21	7.7815	7.7596	7.7864	7.7434	0.31%
10-Mar-21	7.7572	7.7429	7.7618	7.727	0.23%
9-Mar-21	7.7396	7.7315	7.7614	7.7239	0.16%
8-Mar-21	7.7276	7.7454	7.7636	7.7291	-0.18%
5-Mar-21	7.7413	7.7432	7.7558	7.7182	0.00%
4-Mar-21	7.7413	7.8025	7.8053	7.7387	-0.77%
3-Mar-21	7.8011	7.8249	7.8317	7.784	-0.26%
2-Mar-21	7.8218	7.7909	7.8271	7.7583	0.43%
1-Mar-21	7.7881	7.8213	7.8362	7.7737	-0.35%
26-Feb-21	7.8155	7.8591	7.8847	7.8103	-0.55%
25-Feb-21	7.8585	7.8544	7.9019	7.8431	0.10%
24-Feb-21	7.8507	7.8568	7.8662	7.8205	-0.03%
23-Feb-21	7.8531	7.8586	7.8705	7.8436	-0.02%
22-Feb-21	7.8545	7.8247	7.8679	7.8186	0.41%
19-Feb-21	7.8221	7.8449	7.8504	7.8147	-0.25%
18-Feb-21	7.8414	7.7744	7.8478	7.7625	0.93%
17-Feb-21	7.7689	7.8183	7.8215	7.7643	-0.56%
16-Feb-21	7.8128	7.8328	7.86	7.8109	-0.19%
15-Feb-21	7.8277	7.8292	7.8438	7.8247	0.08%
12-Feb-21	7.8212	7.8338	7.8373	7.8021	-0.08%
11-Feb-21	7.8277	7.826	7.8467	7.8217	0.05%
10-Feb-21	7.824	7.7989	7.8403	7.7913	0.35%
9-Feb-21	7.7966	7.7694	7.8011	7.7667	0.42%
8-Feb-21	7.7642	7.7872	7.7962	7.7565	-0.29%
5-Feb-21	7.7868	7.7428	7.7927	7.7382	0.59%
4-Feb-21	7.7412	7.7744	7.7803	7.7382	-0.38%
3-Feb-21	7.7708	7.7761	7.7852	7.7527	-0.02%
2-Feb-21	7.7726	7.7994	7.8122	7.7548	-0.33%
1-Feb-21	7.7984	7.8033	7.8439	7.7905	0.01%
29-Jan-21	7.7974	7.8179	7.8302	7.7927	-0.25%
28-Jan-21	7.817	7.8516	7.8565	7.8149	-0.42%
27-Jan-21	7.8499	7.8619	7.8684	7.8159	-0.11%
26-Jan-21	7.8583	7.8652	7.8723	7.8401	-0.06%
25-Jan-21	7.8628	7.8872	7.8923	7.848	-0.29%
22-Jan-21	7.8854	7.8604	7.8994	7.8578	0.37%
21-Jan-21	7.856	7.8284	7.8658	7.8261	0.39%
20-Jan-21	7.8252	7.858	7.8703	7.8078	-0.38%
19-Jan-21	7.8549	7.8417	7.8718	7.8375	0.22%
18-Jan-21	7.8376	7.8321	7.8455	7.8188	0.14%
15-Jan-21	7.8265	7.8695	7.8753	7.825	-0.54%
14-Jan-21	7.8693	7.8635	7.8857	7.832	0.08%
13-Jan-21	7.8628	7.8914	7.8962	7.8519	-0.29%
12-Jan-21	7.8857	7.8754	7.8924	7.8445	0.18%
11-Jan-21	7.8719	7.9111	7.9176	7.8643	-0.50%
8-Jan-21	7.9112	7.9492	7.9495	7.8946	-0.44%
7-Jan-21	7.9461	7.9664	7.9791	7.9179	-0.22%
6-Jan-21	7.964	7.9384	7.9755	7.927	0.34%
5-Jan-21	7.9371	7.9135	7.9462	7.8912	0.31%
4-Jan-21	7.9123	7.9828	7.9972	7.9093	-0.77%
1-Jan-21	7.9737	7.9737	7.9737	7.9737	0.06%
31-Dec-20	7.969	8.0224	8.0568	7.9685	-0.60%
30-Dec-20	8.0173	7.9988	8.0323	7.9968	0.25%
29-Dec-20	7.9973	7.9864	8.0176	7.9802	0.19%
28-Dec-20	7.982	7.9823	8.0114	7.9672	-0.01%
25-Dec-20	7.9824	7.9581	7.9889	7.9408	0.32%
24-Dec-20	7.9568	7.9717	7.9871	7.9498	-0.15%
23-Dec-20	7.969	7.9584	7.9932	7.9499	0.16%
22-Dec-20	7.9565	8.0195	8.0244	7.951	-0.72%
21-Dec-20	8.0145	7.9868	8.0257	7.9485	0.08%
18-Dec-20	8.0084	8.0149	8.024	7.9922	-0.05%
17-Dec-20	8.0123	7.9693	8.0189	7.9637	0.56%
16-Dec-20	7.9674	7.9468	7.9767	7.9207	0.28%
15-Dec-20	7.9453	7.9549	7.9714	7.9329	-0.07%
14-Dec-20	7.9512	7.9412	7.9697	7.9201	0.32%
11-Dec-20	7.926	7.9443	7.96	7.9208	-0.19%
10-Dec-20	7.9412	7.9062	7.9554	7.9009	0.50%
9-Dec-20	7.9015	7.9071	7.9433	7.8905	-0.02%
8-Dec-20	7.9028	7.9075	7.9268	7.9027	-0.03%
7-Dec-20	7.9053	7.9218	7.9502	7.9007	-0.12%
4-Dec-20	7.9145	7.946	7.9587	7.9097	-0.36%
3-Dec-20	7.9431	7.9517	7.9669	7.9334	-0.07%
2-Dec-20	7.9488	7.9327	7.954	7.9015	0.23%
1-Dec-20	7.9306	7.8473	7.9376	7.846	1.11%
30-Nov-20	7.8439	7.8643	7.8995	7.8443	-0.25%
27-Nov-20	7.8636	7.8325	7.8692	7.8277	0.42%
26-Nov-20	7.8311	7.8396	7.8479	7.8132	-0.02%
25-Nov-20	7.8328	7.8373	7.8499	7.8113	-0.03%
24-Nov-20	7.8355	7.7991	7.8416	7.786	0.50%
23-Nov-20	7.7966	7.7791	7.8243	7.7715	0.26%
20-Nov-20	7.7765	7.8179	7.8209	7.7768	-0.44%
19-Nov-20	7.8111	7.7765	7.8232	7.762	0.48%
18-Nov-20	7.7735	7.778	7.7937	7.7648	-0.03%
17-Nov-20	7.7756	7.8042	7.8144	7.7715	-0.35%
16-Nov-20	7.8028	7.8148	7.8284	7.7809	-0.14%
13-Nov-20	7.8137	7.8066	7.8285	7.8031	0.12%
12-Nov-20	7.8041	7.8095	7.8273	7.7874	-0.05%
11-Nov-20	7.8083	7.813	7.8246	7.7849	-0.08%
10-Nov-20	7.8145	7.8312	7.8425	7.7885	-0.18%
9-Nov-20	7.8283	7.8555	7.8854	7.8004	-0.21%
6-Nov-20	7.845	7.8109	7.8623	7.7921	0.46%
5-Nov-20	7.809	7.8025	7.8368	7.7808	0.20%
4-Nov-20	7.7935	7.823	7.8597	7.7808	-0.31%
3-Nov-20	7.8181	7.7902	7.84	7.7809	0.41%
2-Nov-20	7.7864	7.8024	7.8024	7.7769	-0.10%
30-Oct-20	7.7941	7.839	7.8427	7.7899	-0.56%
29-Oct-20	7.8379	7.9035	7.913	7.8226	-0.81%
28-Oct-20	7.9019	7.9095	7.9165	7.8727	-0.07%
27-Oct-20	7.9078	7.9271	7.9411	7.9075	-0.21%
26-Oct-20	7.9247	7.9292	7.9391	7.9056	-0.03%
23-Oct-20	7.9269	7.8998	7.9342	7.8765	0.39%
22-Oct-20	7.8962	7.8902	7.9134	7.8754	0.13%
21-Oct-20	7.8859	7.8932	7.9025	7.8721	-0.06%
20-Oct-20	7.8903	7.8646	7.9088	7.8608	0.39%
19-Oct-20	7.86	7.8506	7.8844	7.8337	0.17%
16-Oct-20	7.8466	7.8741	7.8794	7.8405	-0.30%
15-Oct-20	7.8703	7.8885	7.904	7.862	-0.20%
14-Oct-20	7.8858	7.9247	7.9283	7.8855	-0.45%
13-Oct-20	7.9216	7.9689	7.9757	7.9142	-0.58%
12-Oct-20	7.968	7.9124	7.9735	7.898	0.68%
9-Oct-20	7.9142	7.9853	7.9952	7.8986	-0.87%
8-Oct-20	7.9834	7.9873	8.0013	7.9673	-0.02%
7-Oct-20	7.9848	7.9683	8.0016	7.9619	0.24%
6-Oct-20	7.9658	8.0009	8.0189	7.9666	-0.42%
5-Oct-20	7.9991	7.9561	8.0121	7.9496	0.57%
2-Oct-20	7.9536	7.9778	7.9798	7.9422	-0.28%
1-Oct-20	7.976	7.9588	7.9931	7.9564	0.25%
30-Sep-20	7.9561	8.0043	8.0091	7.9486	-0.58%
29-Sep-20	8.0022	7.9467	8.007	7.9429	0.73%
28-Sep-20	7.9439	7.9415	7.9591	7.9223	0.12%
25-Sep-20	7.934	7.9694	7.9752	7.9238	-0.44%
24-Sep-20	7.9688	7.9412	7.9818	7.9352	0.38%
23-Sep-20	7.9385	7.9383	7.9625	7.9152	0.05%
22-Sep-20	7.9342	8.01	8.0128	7.9264	-0.92%
21-Sep-20	8.008	8.0203	8.0301	7.9816	-0.03%
18-Sep-20	8.0107	8.0163	8.0379	7.9995	-0.01%
17-Sep-20	8.0119	7.9815	8.0201	7.949	0.43%
16-Sep-20	7.9779	8.0364	8.0387	7.9619	-0.66%
15-Sep-20	8.031	8.0807	8.0864	8.0287	-0.60%
14-Sep-20	8.0797	8.092	8.1049	8.0762	-0.17%
11-Sep-20	8.0937	8.0741	8.1165	8.073	0.26%
10-Sep-20	8.0724	8.064	8.1391	8.0633	0.13%
9-Sep-20	8.0617	8.0658	8.0868	8.0453	0.04%
8-Sep-20	8.0582	8.0716	8.0841	8.0576	-0.16%
7-Sep-20	8.071	8.0968	8.1077	8.0679	-0.33%
4-Sep-20	8.0976	8.1135	8.1196	8.0608	-0.14%
3-Sep-20	8.1089	8.1047	8.1241	8.0615	0.05%
2-Sep-20	8.1045	8.133	8.1463	8.0765	-0.33%
1-Sep-20	8.1312	8.1743	8.1906	8.1258	-0.51%
31-Aug-20	8.1731	8.1691	8.1911	8.1451	0.02%
28-Aug-20	8.1711	8.1496	8.1813	8.1348	0.29%
27-Aug-20	8.1476	8.1468	8.1856	8.1082	0.03%
26-Aug-20	8.1449	8.1812	8.1854	8.1151	-0.41%
25-Aug-20	8.1785	8.1603	8.1867	8.1509	0.30%
24-Aug-20	8.1542	8.1559	8.1924	8.1537	-0.07%
21-Aug-20	8.1597	8.2022	8.2143	8.1361	-0.49%
20-Aug-20	8.1997	8.1934	8.2079	8.1706	0.12%
19-Aug-20	8.1896	8.2584	8.274	8.1868	-0.82%
18-Aug-20	8.2573	8.2297	8.2726	8.2259	0.36%
17-Aug-20	8.2274	8.2292	8.2425	8.2108	-0.03%
14-Aug-20	8.2296	8.2056	8.2372	8.1909	0.33%
13-Aug-20	8.2023	8.1761	8.2414	8.1723	0.37%
12-Aug-20	8.1723	8.155	8.1974	8.1393	0.29%
11-Aug-20	8.1484	8.1715	8.2021	8.1463	-0.26%
10-Aug-20	8.1695	8.2139	8.2252	8.1701	-0.51%
7-Aug-20	8.2113	8.2586	8.2639	8.1934	-0.54%
6-Aug-20	8.2555	8.2289	8.2726	8.2136	0.36%
5-Aug-20	8.226	8.2301	8.2588	8.2058	-0.02%
4-Aug-20	8.2277	8.213	8.2441	8.183	0.23%
3-Aug-20	8.2091	8.2188	8.2289	8.1676	-0.06%
31-Jul-20	8.2138	8.3027	8.3328	8.2028	-1.06%
30-Jul-20	8.3017	8.2537	8.3048	8.2165	0.57%
29-Jul-20	8.2547	8.2036	8.267	8.1988	0.67%
28-Jul-20	8.1996	8.2228	8.2379	8.1918	-0.25%
27-Jul-20	8.2198	8.1723	8.2434	8.1657	0.56%
24-Jul-20	8.1741	8.1226	8.1814	8.1187	0.67%
23-Jul-20	8.1197	8.1027	8.144	8.0869	0.29%
22-Jul-20	8.0962	8.0464	8.1192	8.0337	0.64%
21-Jul-20	8.0445	7.9947	8.0562	7.9822	0.67%
20-Jul-20	7.9912	7.9776	8.0176	7.9686	0.04%
17-Jul-20	7.9881	7.9566	8.0041	7.9517	0.42%
16-Jul-20	7.9546	7.9751	8.0017	7.9468	-0.24%
15-Jul-20	7.9739	7.9886	8.0051	7.9678	-0.13%
14-Jul-20	7.984	7.9366	8.0042	7.9334	0.63%
13-Jul-20	7.9341	7.9117	7.9605	7.9099	0.34%
10-Jul-20	7.9075	7.8915	7.9269	7.8828	0.22%
9-Jul-20	7.8901	7.9355	7.9489	7.8891	-0.56%
8-Jul-20	7.9349	7.9069	7.952	7.9005	0.40%
7-Jul-20	7.9033	7.9368	7.9547	7.9024	-0.38%
6-Jul-20	7.9336	7.944	7.9653	7.9282	-0.17%
3-Jul-20	7.9474	7.9433	7.9537	7.9257	0.08%
2-Jul-20	7.9408	7.9565	7.9883	7.931	-0.17%
1-Jul-20	7.9541	7.9363	7.971	7.9033	0.24%
30-Jun-20	7.9348	7.9602	7.9683	7.9148	-0.28%
29-Jun-20	7.9572	7.9467	7.9907	7.9393	0.24%
26-Jun-20	7.9383	7.9418	7.9563	7.9237	0.01%
25-Jun-20	7.9376	7.9633	7.9707	7.9205	-0.30%
24-Jun-20	7.9616	7.9826	8.0063	7.9616	-0.22%
23-Jun-20	7.9792	7.9587	8.0124	7.9399	0.28%
22-Jun-20	7.9569	7.9104	7.9658	7.8983	0.70%
19-Jun-20	7.9015	7.9444	7.9606	7.8992	-0.47%
18-Jun-20	7.9387	7.967	7.974	7.9299	-0.32%
17-Jun-20	7.9645	7.9823	8.0059	7.9408	-0.19%
16-Jun-20	7.9796	8.0287	8.0414	7.9557	-0.58%
15-Jun-20	8.0258	7.9657	8.0368	7.9518	0.72%
12-Jun-20	7.9684	7.9827	8.0239	7.9419	-0.15%
11-Jun-20	7.9802	8.0308	8.0569	7.9746	-0.58%
10-Jun-20	8.0264	8.0271	8.0657	7.9948	0.05%
9-Jun-20	8.0226	7.9887	8.0466	7.968	0.49%
8-Jun-20	7.9834	7.9949	8.0172	7.9711	-0.08%
5-Jun-20	7.99	8.0612	8.0691	7.9871	-0.83%
4-Jun-20	8.0571	7.9938	8.079	7.969	0.87%
3-Jun-20	7.9876	7.9337	8.0105	7.9298	0.74%
2-Jun-20	7.9291	7.9383	7.9549	7.9121	-0.04%
1-Jun-20	7.9321	7.9198	7.9517	7.9162	0.18%
29-May-20	7.9182	7.9163	7.955	7.9084	0.06%
28-May-20	7.9135	7.8899	7.9281	7.8646	0.33%
27-May-20	7.8871	7.8364	7.9022	7.8253	0.69%
26-May-20	7.8331	7.7787	7.8471	7.773	0.72%
25-May-20	7.7774	7.774	7.7898	7.7577	0.13%
22-May-20	7.7676	7.7909	7.7987	7.7607	-0.27%
21-May-20	7.7889	7.7883	7.8235	7.7769	0.04%
20-May-20	7.7858	7.758	7.808	7.7506	0.44%
19-May-20	7.7517	7.7587	7.8031	7.7497	-0.06%
18-May-20	7.7562	7.6817	7.7691	7.6746	0.99%
15-May-20	7.6801	7.667	7.7077	7.662	0.21%
14-May-20	7.6638	7.6727	7.6798	7.6489	-0.08%
13-May-20	7.6697	7.6835	7.7238	7.6674	-0.14%
12-May-20	7.6807	7.6721	7.7108	7.6553	0.15%
11-May-20	7.6692	7.667	7.692	7.655	0.02%
8-May-20	7.6673	7.6745	7.6954	7.6514	-0.06%
7-May-20	7.6718	7.6694	7.6764	7.6311	0.06%
6-May-20	7.6671	7.6554	7.6963	7.6494	0.23%
5-May-20	7.6497	7.7027	7.7165	7.6452	-0.65%
4-May-20	7.6999	7.7547	7.7547	7.6943	-0.66%
1-May-20	7.7514	7.7373	7.7814	7.7218	0.22%
30-Apr-20	7.7342	7.6939	7.7466	7.6502	0.53%
29-Apr-20	7.6932	7.6597	7.7042	7.6583	0.48%
28-Apr-20	7.6565	7.6743	7.7082	7.658	-0.15%
27-Apr-20	7.6678	7.6545	7.6939	7.6532	0.08%
24-Apr-20	7.662	7.6165	7.6701	7.5957	0.63%
23-Apr-20	7.6137	7.6675	7.6755	7.6045	-0.67%
22-Apr-20	7.6653	7.6998	7.7108	7.6523	-0.43%
21-Apr-20	7.6984	7.6833	7.7185	7.6672	0.22%
20-Apr-20	7.6817	7.6916	7.7048	7.673	-0.08%
17-Apr-20	7.6877	7.6709	7.7064	7.6494	0.25%
16-Apr-20	7.6688	7.7112	7.7174	7.6578	-0.50%
15-Apr-20	7.7073	7.74	7.75	7.6725	-0.35%
14-Apr-20	7.7347	7.698	7.7466	7.6902	0.54%
13-Apr-20	7.6931	7.6981	7.7285	7.6818	0.06%
10-Apr-20	7.6888	7.6982	7.7088	7.6818	-0.09%
9-Apr-20	7.6957	7.6715	7.7144	7.6576	0.38%
8-Apr-20	7.6665	7.6736	7.6957	7.6507	-0.03%
7-Apr-20	7.6689	7.6552	7.7005	7.6484	0.22%
6-Apr-20	7.6517	7.6698	7.6853	7.6371	-0.16%
3-Apr-20	7.6637	7.6919	7.7006	7.6384	-0.32%
2-Apr-20	7.6882	7.7846	7.8015	7.6653	-1.20%
1-Apr-20	7.7818	7.8127	7.8253	7.7409	-0.35%
31-Mar-20	7.8094	7.8433	7.8498	7.7542	-0.42%
30-Mar-20	7.8425	7.9028	7.9088	7.8177	-0.76%
27-Mar-20	7.9029	7.8021	7.9106	7.7716	1.35%
26-Mar-20	7.7978	7.7417	7.8229	7.7298	0.80%
25-Mar-20	7.7356	7.6203	7.7512	7.6002	1.56%
24-Mar-20	7.6167	7.6071	7.6877	7.5896	0.20%
23-Mar-20	7.6012	7.59	7.6672	7.5477	0.18%
20-Mar-20	7.5874	7.6002	7.6436	7.548	-0.11%
19-Mar-20	7.5961	7.6922	7.7408	7.5735	-1.21%
18-Mar-20	7.6892	7.7066	7.7477	7.6122	-0.19%
17-Mar-20	7.7036	7.8204	7.8302	7.675	-1.45%
16-Mar-20	7.817	7.7691	7.8713	7.7414	0.51%
13-Mar-20	7.7775	7.8624	7.8741	7.7473	-1.04%
12-Mar-20	7.8596	7.8438	7.9292	7.771	0.23%
11-Mar-20	7.8417	7.8471	7.9029	7.8358	-0.03%
10-Mar-20	7.8444	7.951	7.9601	7.843	-1.32%
9-Mar-20	7.9497	7.8277	7.9816	7.8222	1.65%
6-Mar-20	7.8203	7.7979	7.8669	7.7778	0.32%
5-Mar-20	7.7954	7.713	7.8014	7.7086	1.11%
4-Mar-20	7.7096	7.7779	7.7881	7.6873	-0.81%
3-Mar-20	7.7727	7.7499	7.8144	7.7406	0.33%
2-Mar-20	7.7473	7.6933	7.7868	7.6933	0.52%
28-Feb-20	7.7071	7.7056	7.7236	7.6519	0.06%
27-Feb-20	7.7026	7.6434	7.7096	7.6395	0.84%
26-Feb-20	7.6386	7.6314	7.6571	7.6202	0.12%
25-Feb-20	7.6292	7.6297	7.6384	7.5963	0.02%
24-Feb-20	7.6274	7.618	7.6427	7.5963	0.13%
21-Feb-20	7.6177	7.5743	7.6346	7.5732	0.61%
20-Feb-20	7.5717	7.5623	7.6016	7.5588	0.15%
19-Feb-20	7.5601	7.551	7.578	7.542	0.16%
18-Feb-20	7.5482	7.5664	7.5912	7.5483	-0.19%
17-Feb-20	7.5628	7.5682	7.5773	7.5563	-0.04%
14-Feb-20	7.5657	7.5638	7.5878	7.554	0.05%
13-Feb-20	7.5619	7.5813	7.6043	7.5582	-0.21%
12-Feb-20	7.578	7.6041	7.6182	7.5747	-0.31%
11-Feb-20	7.6016	7.6206	7.6241	7.5936	-0.21%
10-Feb-20	7.6174	7.6673	7.6707	7.6182	-0.56%
7-Feb-20	7.6604	7.656	7.6865	7.6518	0.10%
6-Feb-20	7.6524	7.6708	7.6783	7.6427	-0.19%
5-Feb-20	7.6671	7.7291	7.7357	7.6658	-0.79%
4-Feb-20	7.7278	7.7655	7.772	7.7211	-0.46%
3-Feb-20	7.7636	7.6941	7.786	7.6855	0.90%
31-Jan-20	7.6945	7.6525	7.6976	7.6417	0.57%
30-Jan-20	7.6508	7.6372	7.6581	7.6341	0.19%
29-Jan-20	7.6363	7.6455	7.6501	7.6244	-0.10%
28-Jan-20	7.6439	7.6435	7.6483	7.6286	0.02%
27-Jan-20	7.6425	7.6448	7.6574	7.6365	-0.05%
24-Jan-20	7.646	7.6681	7.6737	7.6438	-0.26%
23-Jan-20	7.6661	7.6612	7.7025	7.6522	0.12%
22-Jan-20	7.6572	7.6544	7.6668	7.6399	0.07%
21-Jan-20	7.652	7.6188	7.6747	7.6139	0.45%
20-Jan-20	7.6176	7.6088	7.6217	7.5911	0.16%
17-Jan-20	7.6051	7.6606	7.6631	7.6044	-0.68%
16-Jan-20	7.6574	7.684	7.6896	7.6545	-0.31%
15-Jan-20	7.6815	7.6613	7.6925	7.6578	0.29%
14-Jan-20	7.6595	7.6762	7.6817	7.6442	-0.18%
13-Jan-20	7.6733	7.6977	7.6984	7.6549	-0.25%
10-Jan-20	7.6926	7.6981	7.7059	7.6725	-0.05%
9-Jan-20	7.6968	7.7137	7.7217	7.6891	-0.19%
8-Jan-20	7.7114	7.7457	7.7639	7.7113	-0.42%
7-Jan-20	7.7443	7.8096	7.8117	7.7316	-0.84%
6-Jan-20	7.8098	7.779	7.814	7.7701	0.47%
3-Jan-20	7.7735	7.7806	7.7915	7.7547	-0.09%
2-Jan-20	7.7804	7.8071	7.828	7.7743	-0.27%
1-Jan-20	7.8013	7.8075	7.8148	7.8019	-0.04%
31-Dec-19	7.8042	7.8238	7.8373	7.7993	-0.24%
30-Dec-19	7.8227	7.8177	7.8412	7.81	0.07%
27-Dec-19	7.8174	7.7637	7.8272	7.763	0.75%
26-Dec-19	7.7589	7.7519	7.7738	7.7467	0.11%
25-Dec-19	7.7501	7.7706	7.772	7.7388	-0.23%
24-Dec-19	7.768	7.7764	7.7811	7.7544	-0.08%
23-Dec-19	7.7739	7.7642	7.7827	7.7579	0.16%
20-Dec-19	7.7616	7.7969	7.8022	7.7533	-0.43%
19-Dec-19	7.7948	7.7846	7.8137	7.7802	0.22%
18-Dec-19	7.7777	7.8018	7.806	7.774	-0.29%
17-Dec-19	7.8006	7.7929	7.82	7.7863	0.13%
16-Dec-19	7.7906	7.7737	7.8108	7.7737	0.31%
13-Dec-19	7.7664	7.7738	7.8235	7.766	-0.02%
12-Dec-19	7.7683	7.8341	7.8504	7.755	-0.82%
11-Dec-19	7.8323	7.8024	7.845	7.7908	0.40%
10-Dec-19	7.8008	7.7878	7.8069	7.7814	0.18%
9-Dec-19	7.7864	7.7768	7.7995	7.7723	0.10%
6-Dec-19	7.7784	7.8218	7.8321	7.7663	-0.56%
5-Dec-19	7.8222	7.8106	7.826	7.8004	0.19%
4-Dec-19	7.8074	7.825	7.8398	7.8021	-0.21%
3-Dec-19	7.8242	7.7989	7.8337	7.7921	0.36%
2-Dec-19	7.796	7.7456	7.8066	7.7418	0.67%
29-Nov-19	7.7444	7.7449	7.7565	7.7154	0.02%
28-Nov-19	7.7431	7.7309	7.7491	7.7309	0.18%
27-Nov-19	7.7294	7.7509	7.7548	7.7242	-0.24%
26-Nov-19	7.7477	7.7498	7.7621	7.734	0.00%
25-Nov-19	7.7475	7.7609	7.7644	7.7425	-0.14%
22-Nov-19	7.7583	7.7737	7.8007	7.7538	-0.17%
21-Nov-19	7.7714	7.7916	7.8048	7.7684	-0.22%
20-Nov-19	7.7885	7.7852	7.7961	7.7741	0.06%
19-Nov-19	7.7837	7.7793	7.7897	7.7691	0.10%
18-Nov-19	7.7762	7.7455	7.7926	7.7427	0.42%
15-Nov-19	7.7433	7.739	7.7509	7.715	0.09%
14-Nov-19	7.7362	7.73	7.7425	7.7136	0.10%
13-Nov-19	7.7287	7.7153	7.7408	7.7132	0.21%
12-Nov-19	7.7122	7.7344	7.7386	7.7101	-0.27%
11-Nov-19	7.7332	7.7111	7.744	7.7049	0.33%
8-Nov-19	7.7075	7.7115	7.7288	7.7	0.00%
7-Nov-19	7.7077	7.7449	7.7664	7.701	-0.44%
6-Nov-19	7.742	7.7632	7.7681	7.7394	-0.24%
5-Nov-19	7.7609	7.8235	7.8263	7.7502	-0.78%
4-Nov-19	7.8216	7.8556	7.8623	7.8207	-0.45%
1-Nov-19	7.8566	7.8505	7.8689	7.8341	0.12%
31-Oct-19	7.8473	7.8674	7.8797	7.8315	-0.21%
30-Oct-19	7.8639	7.8515	7.8684	7.8169	0.18%
29-Oct-19	7.8498	7.8444	7.8568	7.8211	0.09%
28-Oct-19	7.843	7.8299	7.8495	7.8131	0.21%
25-Oct-19	7.8263	7.8495	7.8651	7.8231	-0.29%
24-Oct-19	7.8488	7.8647	7.8879	7.8408	-0.14%
23-Oct-19	7.8597	7.8731	7.8833	7.8526	-0.15%
22-Oct-19	7.8715	7.89	7.8963	7.8678	-0.20%
21-Oct-19	7.887	7.8911	7.9082	7.8795	-0.27%
18-Oct-19	7.9082	7.8736	7.9124	7.8609	0.48%
17-Oct-19	7.8706	7.854	7.88	7.8416	0.25%
16-Oct-19	7.8508	7.813	7.8643	7.8066	0.50%
15-Oct-19	7.8115	7.7944	7.8232	7.7819	0.28%
14-Oct-19	7.7896	7.828	7.8323	7.7748	-0.44%
11-Oct-19	7.8238	7.8321	7.8545	7.8097	-0.08%
10-Oct-19	7.8297	7.825	7.862	7.8056	0.09%
9-Oct-19	7.8227	7.8278	7.8457	7.8173	-0.01%
8-Oct-19	7.8236	7.8425	7.8582	7.8151	-0.22%
7-Oct-19	7.841	7.846	7.8639	7.8356	-0.05%
4-Oct-19	7.8453	7.8371	7.8593	7.8321	0.11%
3-Oct-19	7.8367	7.8338	7.8636	7.8207	0.05%
2-Oct-19	7.8324	7.8149	7.8378	7.7942	0.26%
1-Oct-19	7.8124	7.7917	7.8228	7.7764	0.29%
30-Sep-19	7.7896	7.7923	7.8143	7.7752	0.00%
27-Sep-19	7.7898	7.7895	7.8062	7.7737	0.04%
26-Sep-19	7.7867	7.8039	7.8197	7.7806	-0.20%
25-Sep-19	7.8024	7.8423	7.8454	7.8	-0.45%
24-Sep-19	7.838	7.8261	7.8458	7.804	0.20%
23-Sep-19	7.8221	7.8121	7.8485	7.8068	0.13%
20-Sep-19	7.812	7.836	7.8458	7.7976	-0.28%
19-Sep-19	7.8339	7.8158	7.8568	7.8106	0.26%
18-Sep-19	7.8139	7.8528	7.8552	7.8042	-0.46%
17-Sep-19	7.8499	7.7741	7.8545	7.7724	1.00%
16-Sep-19	7.7725	7.8489	7.8531	7.768	-0.79%
13-Sep-19	7.8346	7.8316	7.8656	7.8259	0.06%
12-Sep-19	7.8298	7.8362	7.8492	7.7449	-0.04%
11-Sep-19	7.8332	7.8548	7.872	7.8169	-0.26%
10-Sep-19	7.8539	7.8676	7.8716	7.837	-0.15%
9-Sep-19	7.8659	7.8443	7.8829	7.838	0.28%
6-Sep-19	7.8436	7.8884	7.8967	7.84	-0.54%
5-Sep-19	7.8858	7.8853	7.9275	7.8569	0.08%
4-Sep-19	7.8794	7.8781	7.8906	7.856	0.04%
3-Sep-19	7.8764	7.8677	7.8833	7.8409	0.15%
2-Sep-19	7.8643	7.8643	7.8785	7.8561	0.03%
30-Aug-19	7.8619	7.8993	7.9075	7.8457	-0.44%
29-Aug-19	7.897	7.937	7.9488	7.8886	-0.47%
28-Aug-19	7.9342	7.9433	7.9566	7.9293	-0.08%
27-Aug-19	7.9408	7.94	7.9688	7.9314	0.05%
26-Aug-19	7.9368	7.9089	7.9719	7.9018	0.41%
23-Aug-19	7.9042	7.8483	7.9149	7.8253	0.74%
22-Aug-19	7.8464	7.8295	7.8726	7.8278	0.25%
21-Aug-19	7.8271	7.8371	7.8491	7.8212	-0.11%
20-Aug-19	7.8356	7.8116	7.8424	7.8105	0.35%
19-Aug-19	7.8085	7.8119	7.8342	7.8045	0.01%
16-Aug-19	7.8081	7.8127	7.8236	7.7906	-0.02%
15-Aug-19	7.8098	7.8245	7.8594	7.8038	-0.15%
14-Aug-19	7.8215	7.8679	7.875	7.8174	-0.52%
13-Aug-19	7.8624	7.915	7.937	7.8676	-0.63%
12-Aug-19	7.9125	7.9127	7.927	7.8838	0.07%
9-Aug-19	7.9072	7.8769	7.9265	7.8762	0.42%
8-Aug-19	7.8738	7.9068	7.9177	7.8744	-0.38%
7-Aug-19	7.9042	7.8689	7.9416	7.8682	0.50%
6-Aug-19	7.8649	7.899	7.9348	7.8398	-0.35%
5-Aug-19	7.8927	7.706	7.9064	7.706	2.41%
2-Aug-19	7.7068	7.6472	7.7161	7.6396	0.82%
1-Aug-19	7.6442	7.6245	7.6547	7.5953	0.28%
31-Jul-19	7.6226	7.6796	7.6886	7.6136	-0.71%
30-Jul-19	7.6769	7.682	7.6851	7.6646	-0.06%
29-Jul-19	7.6812	7.6541	7.6872	7.651	0.38%
26-Jul-19	7.6523	7.6609	7.6726	7.6437	-0.09%
25-Jul-19	7.6589	7.6567	7.6905	7.6251	0.06%
24-Jul-19	7.6545	7.6717	7.6797	7.6498	-0.21%
23-Jul-19	7.6704	7.7137	7.7144	7.666	-0.53%
22-Jul-19	7.7114	7.7204	7.726	7.7091	-0.12%
19-Jul-19	7.7207	7.7586	7.7625	7.7101	-0.45%
18-Jul-19	7.7558	7.715	7.7618	7.7084	0.55%
17-Jul-19	7.7137	7.709	7.723	7.7056	0.09%
16-Jul-19	7.7065	7.7426	7.7474	7.7021	-0.45%
15-Jul-19	7.7413	7.754	7.7608	7.7392	-0.15%
12-Jul-19	7.7526	7.7318	7.7581	7.7283	0.31%
11-Jul-19	7.7288	7.7327	7.751	7.7252	0.00%
10-Jul-19	7.7286	7.7201	7.7418	7.7101	0.20%
9-Jul-19	7.7131	7.7176	7.726	7.707	-0.02%
8-Jul-19	7.7148	7.7367	7.7425	7.7111	-0.27%
5-Jul-19	7.7355	7.7545	7.7624	7.7214	-0.22%
4-Jul-19	7.7523	7.7603	7.7688	7.7463	-0.09%
3-Jul-19	7.7593	7.7561	7.7851	7.7551	0.08%
2-Jul-19	7.7533	7.7325	7.7863	7.7284	0.32%
1-Jul-19	7.7288	7.8079	7.8117	7.7291	-0.96%
28-Jun-19	7.8041	7.8183	7.8258	7.7941	-0.17%
27-Jun-19	7.8176	7.8219	7.8296	7.8056	-0.02%
26-Jun-19	7.819	7.8203	7.8375	7.8004	0.02%
25-Jun-19	7.8174	7.8391	7.8562	7.8041	-0.20%
24-Jun-19	7.8327	7.805	7.8443	7.805	0.33%
21-Jun-19	7.8069	7.7372	7.817	7.7213	0.92%
20-Jun-19	7.7355	7.75	7.7783	7.7225	-0.11%
19-Jun-19	7.7441	7.726	7.7693	7.7224	0.29%
18-Jun-19	7.722	7.7694	7.79	7.7213	-0.59%
17-Jun-19	7.7679	7.7677	7.7899	7.7573	0.10%
14-Jun-19	7.7605	7.8094	7.8177	7.7576	-0.55%
13-Jun-19	7.8037	7.808	7.8243	7.798	-0.03%
12-Jun-19	7.8062	7.8278	7.8522	7.8042	-0.29%
11-Jun-19	7.8291	7.8403	7.8461	7.811	-0.13%
10-Jun-19	7.839	7.8246	7.8496	7.8152	0.18%
7-Jun-19	7.8248	7.7909	7.8418	7.7737	0.47%
6-Jun-19	7.7883	7.7586	7.8191	7.7523	0.49%
5-Jun-19	7.7505	7.7725	7.8079	7.751	-0.27%
4-Jun-19	7.7713	7.7605	7.792	7.7562	0.16%
3-Jun-19	7.7587	7.7115	7.7764	7.7029	0.53%
31-May-19	7.7179	7.6849	7.7222	7.6794	0.48%
30-May-19	7.6809	7.6969	7.7062	7.6747	-0.18%
29-May-19	7.6944	7.712	7.7241	7.6911	-0.19%
28-May-19	7.7091	7.7246	7.7429	7.7107	-0.17%
27-May-19	7.7222	7.7255	7.7377	7.7147	-0.09%
24-May-19	7.729	7.7273	7.7394	7.7158	0.07%
23-May-19	7.7239	7.7013	7.7322	7.6859	0.30%
22-May-19	7.7009	7.7078	7.7211	7.6986	0.01%
21-May-19	7.6998	7.7214	7.7257	7.6941	-0.24%
20-May-19	7.7183	7.7198	7.728	7.7011	-0.02%
17-May-19	7.72	7.6922	7.7341	7.6888	0.39%
16-May-19	7.6899	7.7027	7.7236	7.686	-0.12%
15-May-19	7.6991	7.7097	7.7207	7.6877	-0.08%
14-May-19	7.7054	7.7203	7.7422	7.7015	-0.16%
13-May-19	7.7175	7.6709	7.7476	7.6631	0.71%
10-May-19	7.6628	7.6621	7.6813	7.6298	0.11%
9-May-19	7.6542	7.5914	7.6804	7.589	0.85%
8-May-19	7.5895	7.5841	7.6073	7.5774	0.10%
7-May-19	7.5818	7.5756	7.6062	7.5621	0.16%
6-May-19	7.5694	7.5451	7.6066	7.5155	0.37%
3-May-19	7.5417	7.5283	7.5478	7.4987	0.21%
2-May-19	7.5256	7.5448	7.5566	7.5226	-0.13%
1-May-19	7.5357	7.5542	7.5879	7.5346	-0.22%
30-Apr-19	7.5523	7.5322	7.5638	7.5272	0.29%
29-Apr-19	7.5304	7.5054	7.536	7.4973	0.40%
26-Apr-19	7.5006	7.5057	7.5237	7.4843	-0.04%
25-Apr-19	7.5036	7.502	7.522	7.4906	0.12%
24-Apr-19	7.4949	7.5512	7.5549	7.4882	-0.72%
23-Apr-19	7.5494	7.5561	7.5672	7.5257	-0.07%
22-Apr-19	7.5548	7.5385	7.5608	7.5331	0.22%
19-Apr-19	7.5384	7.5413	7.5462	7.528	0.08%
18-Apr-19	7.5325	7.5556	7.5698	7.5313	-0.26%
17-Apr-19	7.5523	7.5719	7.5845	7.5505	-0.24%
16-Apr-19	7.5702	7.5831	7.5913	7.5672	-0.18%
15-Apr-19	7.5838	7.576	7.5938	7.5723	0.11%
12-Apr-19	7.5754	7.562	7.5986	7.5607	0.22%
11-Apr-19	7.5587	7.5709	7.583	7.5583	-0.15%
10-Apr-19	7.5702	7.5593	7.5821	7.5433	0.16%
9-Apr-19	7.558	7.5704	7.5746	7.5578	-0.04%
8-Apr-19	7.5613	7.5374	7.5752	7.5314	0.37%
5-Apr-19	7.5338	7.5392	7.5565	7.5317	-0.03%
4-Apr-19	7.5361	7.5399	7.5567	7.5287	-0.02%
3-Apr-19	7.5378	7.5327	7.551	7.5222	0.09%
2-Apr-19	7.531	7.5279	7.5415	7.5152	0.10%
1-Apr-19	7.5235	7.5296	7.5507	7.5185	-0.06%
29-Mar-19	7.528	7.5626	7.573	7.5249	-0.49%
28-Mar-19	7.5649	7.5664	7.5838	7.5561	0.04%
27-Mar-19	7.5616	7.5676	7.5901	7.5529	-0.02%
26-Mar-19	7.5632	7.5904	7.6052	7.5632	-0.32%
25-Mar-19	7.5873	7.6023	7.6059	7.5786	-0.14%
22-Mar-19	7.598	7.6204	7.6373	7.5722	-0.21%
21-Mar-19	7.6138	7.6409	7.656	7.598	-0.29%
20-Mar-19	7.6358	7.6188	7.6649	7.594	0.26%
19-Mar-19	7.6159	7.6106	7.6291	7.6076	0.09%
18-Mar-19	7.6088	7.602	7.628	7.5981	0.08%
15-Mar-19	7.6024	7.6	7.6175	7.5855	0.08%
14-Mar-19	7.596	7.5971	7.6153	7.5904	0.01%
13-Mar-19	7.595	7.5722	7.6062	7.5669	0.34%
12-Mar-19	7.5695	7.567	7.5883	7.5486	0.13%
11-Mar-19	7.5597	7.554	7.5721	7.5422	0.06%
8-Mar-19	7.5554	7.5168	7.5608	7.5108	0.51%
7-Mar-19	7.5167	7.5888	7.5962	7.5046	-0.95%
6-Mar-19	7.5891	7.5888	7.6032	7.5755	0.06%
5-Mar-19	7.5849	7.604	7.6134	7.5728	-0.27%
4-Mar-19	7.6057	7.633	7.6449	7.5857	-0.31%
1-Mar-19	7.6295	7.6181	7.6545	7.6034	0.23%
28-Feb-19	7.6119	7.6017	7.6374	7.5961	0.12%
27-Feb-19	7.603	7.6344	7.6424	7.5963	-0.44%
26-Feb-19	7.6365	7.6003	7.6413	7.5916	0.50%
25-Feb-19	7.5984	7.6148	7.6228	7.5758	-0.23%
22-Feb-19	7.6162	7.6209	7.6372	7.603	-0.02%
21-Feb-19	7.6175	7.6165	7.6347	7.5893	-0.03%
20-Feb-19	7.6199	7.6663	7.6785	7.6152	-0.59%
19-Feb-19	7.665	7.6548	7.6765	7.6267	0.15%
18-Feb-19	7.6534	7.6414	7.6694	7.6387	0.05%
15-Feb-19	7.6494	7.6536	7.6651	7.609	0.00%
14-Feb-19	7.6495	7.6171	7.6602	7.6036	0.48%
13-Feb-19	7.6128	7.6707	7.6814	7.6109	-0.77%
12-Feb-19	7.6719	7.6612	7.6834	7.6307	0.17%
11-Feb-19	7.659	7.6399	7.689	7.6297	0.22%
8-Feb-19	7.6422	7.649	7.6584	7.6348	-0.14%
7-Feb-19	7.653	7.6631	7.6732	7.6375	-0.14%
6-Feb-19	7.6635	7.6932	7.7025	7.6615	-0.46%
5-Feb-19	7.6989	7.7157	7.7264	7.6886	-0.22%
4-Feb-19	7.7157	7.7272	7.7346	7.7036	-0.14%
1-Feb-19	7.7268	7.6665	7.7497	7.6626	0.74%
31-Jan-19	7.6704	7.7099	7.7233	7.661	-0.51%
30-Jan-19	7.7096	7.7002	7.7264	7.6604	0.16%
29-Jan-19	7.697	7.711	7.721	7.6822	-0.14%
28-Jan-19	7.7078	7.695	7.7214	7.6731	0.15%
25-Jan-19	7.6966	7.6723	7.7061	7.6506	0.28%
24-Jan-19	7.675	7.7324	7.7446	7.6623	-0.71%
23-Jan-19	7.73	7.7342	7.7465	7.6976	-0.04%
22-Jan-19	7.7332	7.7205	7.7441	7.7161	0.08%
21-Jan-19	7.727	7.7101	7.7409	7.704	0.31%
18-Jan-19	7.703	7.7226	7.736	7.6955	-0.24%
17-Jan-19	7.7214	7.6982	7.7282	7.6901	0.25%
16-Jan-19	7.7024	7.7203	7.7348	7.6936	-0.18%
15-Jan-19	7.7164	7.7645	7.7754	7.694	-0.66%
14-Jan-19	7.7674	7.7557	7.7714	7.7267	0.14%
11-Jan-19	7.7565	7.8088	7.8224	7.7484	-0.64%
10-Jan-19	7.8068	7.8639	7.8803	7.7966	-0.77%
9-Jan-19	7.8676	7.8461	7.8764	7.8157	0.33%
8-Jan-19	7.8415	7.8627	7.8701	7.8277	-0.26%
7-Jan-19	7.8618	7.8228	7.8688	7.8136	0.44%
4-Jan-19	7.8274	7.8312	7.8457	7.7977	-0.03%
3-Jan-19	7.83	7.7838	7.8431	7.7591	0.59%
2-Jan-19	7.7839	7.885	7.8898	7.7715	-1.29%
1-Jan-19	7.8855	7.8869	7.9439	7.8587	-0.06%
31-Dec-18	7.89	7.8714	7.89	7.8563	0.24%
28-Dec-18	7.8711	7.8501	7.8895	7.8453	0.28%
27-Dec-18	7.8488	7.8175	7.8666	7.8022	0.41%
26-Dec-18	7.817	7.8256	7.8678	7.8094	-0.11%
25-Dec-18	7.8255	7.8646	7.8777	7.8198	-0.50%
24-Dec-18	7.8647	7.8526	7.8918	7.8388	0.13%
21-Dec-18	7.8544	7.8804	7.9218	7.8399	-0.33%
20-Dec-18	7.8807	7.8427	7.9135	7.8386	0.50%
19-Dec-18	7.8412	7.8327	7.8849	7.8319	0.09%
18-Dec-18	7.8339	7.8261	7.8632	7.8179	0.09%
17-Dec-18	7.8266	7.8097	7.8349	7.7975	0.18%
14-Dec-18	7.8122	7.8195	7.8361	7.7792	-0.10%
13-Dec-18	7.8199	7.8218	7.8408	7.7979	-0.02%
12-Dec-18	7.8216	7.8059	7.8353	7.7905	0.17%
11-Dec-18	7.8087	7.8466	7.8715	7.7991	-0.52%
10-Dec-18	7.8494	7.8412	7.9066	7.8261	0.33%
7-Dec-18	7.8232	7.8319	7.8578	7.814	-0.08%
6-Dec-18	7.8294	7.7782	7.8556	7.7747	0.65%
5-Dec-18	7.7786	7.7542	7.7929	7.7466	0.28%
4-Dec-18	7.7572	7.8143	7.8298	7.7381	-0.74%
3-Dec-18	7.815	7.8742	7.9125	7.802	-0.79%
30-Nov-18	7.8772	7.9156	7.9206	7.8681	-0.41%
29-Nov-18	7.9096	7.9053	7.9163	7.8819	0.07%
28-Nov-18	7.9041	7.8472	7.9188	7.8343	0.73%
27-Nov-18	7.8472	7.8622	7.8832	7.8382	-0.19%
26-Nov-18	7.8625	7.882	7.8988	7.859	-0.23%
23-Nov-18	7.8807	7.9039	7.9276	7.8696	-0.34%
22-Nov-18	7.9079	7.885	7.928	7.8808	0.27%
21-Nov-18	7.8864	7.8994	7.9256	7.8822	-0.14%
20-Nov-18	7.8975	7.9488	7.9614	7.8877	-0.67%
19-Nov-18	7.9507	7.9152	7.9604	7.9104	0.35%
16-Nov-18	7.9232	7.8623	7.9253	7.8553	0.79%
15-Nov-18	7.8608	7.8612	7.8858	7.8225	0.00%
14-Nov-18	7.861	7.8524	7.8873	7.8315	0.09%
13-Nov-18	7.854	7.8121	7.8575	7.8055	0.54%
12-Nov-18	7.8117	7.883	7.8861	7.809	-0.94%
9-Nov-18	7.8861	7.8783	7.9036	7.8698	0.08%
8-Nov-18	7.88	7.9058	7.9382	7.871	-0.34%
7-Nov-18	7.9067	7.9079	7.9551	7.8879	0.00%
6-Nov-18	7.9069	7.9024	7.9126	7.8807	0.08%
5-Nov-18	7.9002	7.8494	7.9127	7.8439	0.69%
2-Nov-18	7.8464	7.8963	7.9082	7.8361	-0.66%
1-Nov-18	7.8989	7.8919	7.923	7.8844	0.11%
31-Oct-18	7.8906	7.9051	7.9234	7.8829	-0.17%
30-Oct-18	7.904	7.9162	7.9342	7.8979	-0.17%
29-Oct-18	7.9174	7.9206	7.9435	7.9037	-0.03%
26-Oct-18	7.9197	7.9041	7.9302	7.8712	0.19%
25-Oct-18	7.9047	7.9093	7.9405	7.8902	-0.07%
24-Oct-18	7.9106	7.9594	7.9647	7.9009	-0.62%
23-Oct-18	7.9596	7.9638	7.9755	7.9405	-0.07%
22-Oct-18	7.9653	7.9765	8.0116	7.9584	-0.17%
19-Oct-18	7.9792	7.9442	7.9937	7.9277	0.42%
18-Oct-18	7.9456	7.9664	7.9977	7.9421	-0.27%
17-Oct-18	7.9673	8	8.0188	7.9631	-0.41%
16-Oct-18	8.0003	8.0071	8.0294	7.9968	-0.11%
15-Oct-18	8.009	8.001	8.0343	7.9858	0.06%
12-Oct-18	8.0044	7.9895	8.0332	7.9811	0.20%
11-Oct-18	7.9882	7.976	8.0223	7.9565	0.14%
10-Oct-18	7.9768	7.9558	7.9954	7.9448	0.28%
9-Oct-18	7.9546	7.9635	7.9684	7.9143	-0.13%
8-Oct-18	7.9648	7.9141	7.971	7.9113	0.62%
5-Oct-18	7.9157	7.9088	7.9336	7.8875	0.08%
4-Oct-18	7.9092	7.883	7.9277	7.8735	0.32%
3-Oct-18	7.8841	7.9322	7.9645	7.8751	-0.61%
2-Oct-18	7.9322	7.9542	7.9554	7.9032	-0.26%
1-Oct-18	7.9527	7.9741	7.9885	7.9425	-0.27%
28-Sep-18	7.9741	8.0185	8.0244	7.9536	-0.59%
27-Sep-18	8.0213	8.075	8.0882	8.0178	-0.66%
26-Sep-18	8.0748	8.078	8.1154	8.0646	-0.10%
25-Sep-18	8.0832	8.0581	8.1085	8.0541	0.34%
24-Sep-18	8.0557	8.0578	8.103	8.0386	-0.02%
21-Sep-18	8.0571	8.0627	8.0689	8.0432	-0.07%
20-Sep-18	8.0631	7.9925	8.0699	7.9884	0.86%
19-Sep-18	7.994	8.0038	8.028	7.9824	-0.15%
18-Sep-18	8.0061	8.011	8.0498	7.9944	-0.07%
17-Sep-18	8.0114	7.9858	8.0267	7.9816	0.28%
14-Sep-18	7.989	7.9991	8.0327	7.9808	-0.16%
13-Sep-18	8.0015	7.9778	8.0056	7.9523	0.32%
12-Sep-18	7.9761	7.9761	7.9934	7.9489	-0.02%
11-Sep-18	7.9775	7.9501	7.9888	7.9405	0.37%
10-Sep-18	7.9483	7.9105	7.9698	7.9016	0.53%
7-Sep-18	7.9066	7.9439	7.9711	7.9045	-0.47%
6-Sep-18	7.9442	7.9436	7.9656	7.9268	0.00%
5-Sep-18	7.9439	7.9286	7.9516	7.8968	0.21%
4-Sep-18	7.927	7.9287	7.9328	7.8907	-0.05%
3-Sep-18	7.9307	7.9233	7.9414	7.9123	0.05%
31-Aug-18	7.9266	7.9864	7.9912	7.9143	-0.77%
30-Aug-18	7.9878	7.9862	8.0081	7.9586	0.02%
29-Aug-18	7.9863	7.9573	7.99	7.9473	0.38%
28-Aug-18	7.9562	7.9595	7.9787	7.947	-0.04%
27-Aug-18	7.9593	7.9139	7.9702	7.8989	0.61%
24-Aug-18	7.9111	7.9375	7.977	7.907	-0.32%
23-Aug-18	7.9366	7.9341	7.9729	7.9108	0.03%
22-Aug-18	7.9344	7.921	7.9511	7.9095	0.15%
21-Aug-18	7.9229	7.8737	7.9441	7.8684	0.62%
20-Aug-18	7.8738	7.8685	7.8772	7.8163	0.10%
17-Aug-18	7.8658	7.8298	7.872	7.8194	0.45%
16-Aug-18	7.8303	7.8693	7.8789	7.8083	-0.47%
15-Aug-18	7.8674	7.8076	7.8758	7.8	0.74%
14-Aug-18	7.8095	7.863	7.8721	7.7999	-0.67%
13-Aug-18	7.8622	7.8004	7.8726	7.784	0.63%
10-Aug-18	7.8133	7.8628	7.8894	7.7948	-0.63%
9-Aug-18	7.8625	7.9353	7.9408	7.8613	-0.94%
8-Aug-18	7.937	7.9207	7.9439	7.8899	0.16%
7-Aug-18	7.9242	7.9196	7.9375	7.9085	0.08%
6-Aug-18	7.9182	7.9084	7.9302	7.865	0.18%
3-Aug-18	7.9043	7.9235	7.9767	7.8988	-0.28%
2-Aug-18	7.9267	7.9523	7.9614	7.9253	-0.36%
1-Aug-18	7.9552	7.9628	7.9886	7.943	-0.12%
31-Jul-18	7.965	7.9828	8.0312	7.9582	-0.16%
30-Jul-18	7.9776	7.9456	7.9909	7.9417	0.43%
27-Jul-18	7.9431	7.9052	7.9549	7.9011	0.44%
26-Jul-18	7.9085	7.9426	7.97	7.9058	-0.39%
25-Jul-18	7.9398	7.9398	7.9539	7.8943	0.04%
24-Jul-18	7.9364	7.9424	7.9817	7.9276	-0.08%
23-Jul-18	7.9424	7.9353	7.96	7.9195	0.09%
20-Jul-18	7.9355	7.889	7.9489	7.8831	0.60%
19-Jul-18	7.8882	7.8233	7.9132	7.8193	0.87%
18-Jul-18	7.8204	7.819	7.8377	7.7979	0.00%
17-Jul-18	7.8205	7.8361	7.8479	7.8132	-0.19%
16-Jul-18	7.8353	7.8166	7.8414	7.8103	0.20%
13-Jul-18	7.8195	7.7774	7.8216	7.7588	0.47%
12-Jul-18	7.7829	7.7992	7.8301	7.7725	-0.21%
11-Jul-18	7.7996	7.792	7.8537	7.7768	0.17%
10-Jul-18	7.7861	7.7704	7.7907	7.7505	0.15%
9-Jul-18	7.7746	7.8047	7.8133	7.7614	-0.38%
6-Jul-18	7.8041	7.7599	7.8185	7.7553	0.58%
5-Jul-18	7.7594	7.7302	7.7798	7.7276	0.36%
4-Jul-18	7.7312	7.7409	7.7535	7.7019	-0.15%
3-Jul-18	7.7431	7.7626	7.8182	7.7312	-0.23%
2-Jul-18	7.7612	7.7148	7.7672	7.7022	0.32%
29-Jun-18	7.7367	7.6673	7.7412	7.66	0.91%
28-Jun-18	7.6669	7.6296	7.6841	7.6276	0.47%
27-Jun-18	7.6307	7.6649	7.7145	7.6221	-0.42%
26-Jun-18	7.6632	7.6533	7.6867	7.6499	0.11%
25-Jun-18	7.6544	7.5855	7.6616	7.579	0.93%
22-Jun-18	7.5838	7.5347	7.5916	7.532	0.66%
21-Jun-18	7.5341	7.4924	7.5549	7.4856	0.57%
20-Jun-18	7.4915	7.5134	7.5186	7.4642	-0.33%
19-Jun-18	7.5164	7.4892	7.5202	7.4699	0.43%
18-Jun-18	7.4844	7.4755	7.4858	7.4459	0.12%
15-Jun-18	7.4755	7.4028	7.4877	7.3945	0.94%
14-Jun-18	7.4062	7.544	7.5782	7.4017	-1.83%
13-Jun-18	7.5443	7.5205	7.5519	7.5021	0.32%
12-Jun-18	7.5201	7.546	7.5648	7.5123	-0.31%
11-Jun-18	7.5438	7.5359	7.5697	7.5282	0.06%
8-Jun-18	7.5393	7.5431	7.5659	7.5202	-0.04%
7-Jun-18	7.5421	7.5214	7.5725	7.5201	0.28%
6-Jun-18	7.5214	7.5075	7.5358	7.4896	0.20%
5-Jun-18	7.5066	7.4947	7.5163	7.4643	0.10%
4-Jun-18	7.4988	7.4863	7.5251	7.4828	0.16%
1-Jun-18	7.4865	7.4966	7.5197	7.4596	-0.11%
31-May-18	7.4949	7.4868	7.5085	7.4621	0.11%
30-May-18	7.4864	7.406	7.4962	7.4002	1.09%
29-May-18	7.4059	7.4393	7.4636	7.3912	-0.43%
28-May-18	7.4382	7.4471	7.4957	7.4281	-0.13%
25-May-18	7.4477	7.474	7.497	7.4428	-0.37%
24-May-18	7.4751	7.4741	7.4991	7.4703	0.04%
23-May-18	7.472	7.499	7.5077	7.4586	-0.38%
22-May-18	7.5003	7.5268	7.5332	7.4933	-0.36%
21-May-18	7.5271	7.5037	7.5303	7.4884	0.17%
18-May-18	7.5141	7.5111	7.5347	7.4962	0.06%
17-May-18	7.5094	7.5255	7.5346	7.5006	-0.18%
16-May-18	7.5232	7.548	7.553	7.4993	-0.35%
15-May-18	7.5497	7.5581	7.5867	7.5363	-0.15%
14-May-18	7.5609	7.5702	7.6063	7.5602	-0.06%
11-May-18	7.5654	7.5611	7.5768	7.5448	0.00%
10-May-18	7.5651	7.5423	7.582	7.5366	0.34%
9-May-18	7.5397	7.5598	7.5726	7.5327	-0.25%
8-May-18	7.5584	7.5888	7.601	7.5393	-0.43%
7-May-18	7.5907	7.6037	7.6204	7.5755	-0.25%
4-May-18	7.6098	7.6199	7.6286	7.5815	-0.10%
3-May-18	7.6171	7.6038	7.6341	7.5911	0.17%
2-May-18	7.6038	7.5963	7.6562	7.5931	0.11%
1-May-18	7.5958	7.6483	7.654	7.5875	-0.70%
30-Apr-18	7.6497	7.6787	7.6889	7.6402	-0.42%
27-Apr-18	7.6822	7.6681	7.6853	7.6399	0.17%
26-Apr-18	7.6692	7.6932	7.7222	7.6646	-0.32%
25-Apr-18	7.6938	7.7141	7.7216	7.6931	-0.27%
24-Apr-18	7.7148	7.7146	7.7236	7.6921	0.03%
23-Apr-18	7.7125	7.7369	7.742	7.7055	-0.32%
20-Apr-18	7.737	7.7514	7.7664	7.7133	-0.20%
19-Apr-18	7.7522	7.7637	7.7809	7.7415	-0.15%
18-Apr-18	7.7637	7.7713	7.7885	7.7618	-0.10%
17-Apr-18	7.7718	7.7703	7.7979	7.7499	0.02%
16-Apr-18	7.7699	7.7359	7.7854	7.7321	0.42%
13-Apr-18	7.7377	7.7538	7.7665	7.7294	-0.23%
12-Apr-18	7.7555	7.7539	7.7787	7.7389	0.03%
11-Apr-18	7.7529	7.7643	7.7933	7.7404	-0.14%
10-Apr-18	7.7636	7.7708	7.791	7.7435	-0.09%
9-Apr-18	7.7706	7.7447	7.779	7.728	0.33%
6-Apr-18	7.7447	7.7175	7.7503	7.7012	0.35%
5-Apr-18	7.7176	7.7416	7.7504	7.7038	-0.31%
4-Apr-18	7.7415	7.7164	7.7618	7.7126	0.30%
3-Apr-18	7.718	7.7263	7.754	7.7064	-0.11%
2-Apr-18	7.7263	7.7321	7.7576	7.7137	-0.08%
30-Mar-18	7.7328	7.7367	7.7436	7.7114	-0.05%
29-Mar-18	7.737	7.7508	7.7728	7.7257	-0.19%
28-Mar-18	7.7515	7.7908	7.8082	7.7465	-0.53%
27-Mar-18	7.793	7.8068	7.8175	7.7709	-0.16%
26-Mar-18	7.8057	7.7986	7.821	7.7777	0.04%
23-Mar-18	7.8022	7.7946	7.8216	7.7851	0.11%
22-Mar-18	7.7933	7.8026	7.8302	7.7826	-0.11%
21-Mar-18	7.8016	7.7565	7.8098	7.7466	0.61%
20-Mar-18	7.7541	7.8085	7.8225	7.7522	-0.73%
19-Mar-18	7.8108	7.7796	7.8272	7.7651	0.33%
16-Mar-18	7.7854	7.7828	7.8062	7.7646	0.08%
15-Mar-18	7.779	7.8099	7.8247	7.7752	-0.44%
14-Mar-18	7.8135	7.8336	7.8454	7.7996	-0.24%
13-Mar-18	7.8325	7.8095	7.8445	7.8001	0.31%
12-Mar-18	7.808	7.7954	7.8156	7.7789	0.19%
9-Mar-18	7.7934	7.8095	7.8201	7.7774	-0.19%
8-Mar-18	7.8086	7.8529	7.8868	7.7997	-0.53%
7-Mar-18	7.8505	7.8297	7.8663	7.8297	0.31%
6-Mar-18	7.8266	7.8328	7.861	7.8165	-0.08%
5-Mar-18	7.8328	7.8168	7.8441	7.7738	0.22%
2-Mar-18	7.8159	7.7998	7.8281	7.777	0.21%
1-Mar-18	7.7999	7.7181	7.8031	7.7112	1.03%
28-Feb-18	7.7201	7.7318	7.752	7.7145	-0.10%
27-Feb-18	7.7275	7.7739	7.7892	7.7199	-0.67%
26-Feb-18	7.7797	7.7942	7.7966	7.7546	-0.14%
23-Feb-18	7.7907	7.8304	7.8361	7.7838	-0.50%
22-Feb-18	7.8299	7.7954	7.8445	7.784	0.41%
21-Feb-18	7.7981	7.8329	7.8469	7.7962	-0.44%
20-Feb-18	7.8323	7.8774	7.8806	7.8209	-0.56%
19-Feb-18	7.8765	7.8777	7.8942	7.8511	0.01%
16-Feb-18	7.8755	7.939	7.9713	7.8679	-0.80%
15-Feb-18	7.939	7.9029	7.9422	7.9016	0.45%
14-Feb-18	7.9035	7.8341	7.9142	7.7846	0.91%
13-Feb-18	7.8324	7.7791	7.8482	7.7738	0.70%
12-Feb-18	7.7778	7.7183	7.7816	7.7114	0.96%
9-Feb-18	7.7042	7.7419	7.7606	7.686	-0.57%
8-Feb-18	7.7487	7.6892	7.7911	7.6823	0.77%
7-Feb-18	7.6895	7.782	7.7927	7.6776	-1.12%
6-Feb-18	7.7767	7.7729	7.8088	7.737	-0.03%
5-Feb-18	7.7792	7.8512	7.8596	7.7754	-0.93%
2-Feb-18	7.8525	7.881	7.8853	7.8191	-0.36%
1-Feb-18	7.8807	7.8042	7.8895	7.7987	0.89%
31-Jan-18	7.8114	7.8431	7.872	7.7893	-0.40%
30-Jan-18	7.843	7.8469	7.8736	7.8226	-0.05%
29-Jan-18	7.8473	7.8593	7.8688	7.8182	-0.04%
26-Jan-18	7.8502	7.8326	7.8983	7.8174	0.14%
25-Jan-18	7.8393	7.9034	7.9289	7.8184	-0.82%
24-Jan-18	7.9039	7.8776	7.9096	7.86	0.34%
23-Jan-18	7.8772	7.8584	7.8829	7.8326	0.29%
22-Jan-18	7.8541	7.8524	7.8575	7.8233	0.35%
19-Jan-18	7.8266	7.8589	7.8722	7.8247	-0.39%
18-Jan-18	7.8575	7.8423	7.8723	7.8289	0.21%
17-Jan-18	7.8408	7.8957	7.9371	7.8345	-0.76%
16-Jan-18	7.9007	7.8977	7.9148	7.8572	0.09%
15-Jan-18	7.8938	7.8834	7.9143	7.8365	0.25%
12-Jan-18	7.874	7.8165	7.8759	7.7986	0.74%
11-Jan-18	7.8159	7.7717	7.832	7.7619	0.52%
10-Jan-18	7.7753	7.7943	7.8197	7.7714	-0.25%
9-Jan-18	7.7944	7.779	7.797	7.7731	0.21%
8-Jan-18	7.7782	7.8071	7.8232	7.771	-0.36%
5-Jan-18	7.806	7.8354	7.8445	7.7992	-0.39%
4-Jan-18	7.8362	7.8119	7.8505	7.8061	0.29%
3-Jan-18	7.8134	7.8292	7.8498	7.8042	-0.22%
2-Jan-18	7.8304	7.8189	7.8453	7.8059	0.20%
1-Jan-18	7.8145	7.8099	7.8171	7.8047	0.10%
29-Dec-17	7.8067	7.8018	7.8275	7.7737	0.05%
28-Dec-17	7.8028	7.7952	7.8146	7.7913	0.10%
27-Dec-17	7.7947	7.7601	7.8104	7.7575	0.43%
26-Dec-17	7.7617	7.7617	7.7857	7.7525	-0.01%
25-Dec-17	7.7621	7.7915	7.798	7.7542	-0.48%
22-Dec-17	7.7998	7.8201	7.822	7.7801	-0.24%
21-Dec-17	7.8185	7.8084	7.829	7.7812	0.11%
20-Dec-17	7.8098	7.8193	7.8294	7.7827	-0.13%
19-Dec-17	7.8199	7.7952	7.8272	7.7885	0.32%
18-Dec-17	7.7951	7.7693	7.8302	7.7581	0.34%
15-Dec-17	7.7687	7.7848	7.8063	7.7667	-0.21%
14-Dec-17	7.7847	7.8259	7.8389	7.7794	-0.53%
13-Dec-17	7.826	7.775	7.83	7.763	0.66%
12-Dec-17	7.775	7.7887	7.8075	7.7591	-0.19%
11-Dec-17	7.7895	7.7923	7.8193	7.7862	0.00%
8-Dec-17	7.7896	7.7911	7.795	7.7613	-0.04%
7-Dec-17	7.7929	7.8038	7.8214	7.7923	-0.13%
6-Dec-17	7.8029	7.8267	7.84	7.793	-0.32%
5-Dec-17	7.8277	7.856	7.8633	7.8113	-0.35%
4-Dec-17	7.855	7.8599	7.8652	7.8312	-0.17%
1-Dec-17	7.8687	7.8717	7.8985	7.8397	-0.04%
30-Nov-17	7.8718	7.8343	7.891	7.8155	0.53%
29-Nov-17	7.8304	7.8195	7.843	7.8022	0.08%
28-Nov-17	7.8244	7.8522	7.87	7.8145	-0.31%
27-Nov-17	7.8491	7.8758	7.8944	7.8477	-0.35%
24-Nov-17	7.8768	7.7987	7.886	7.7893	0.95%
23-Nov-17	7.8025	7.8178	7.8197	7.7884	-0.15%
22-Nov-17	7.8146	7.7801	7.8192	7.7652	0.42%
21-Nov-17	7.7819	7.782	7.8042	7.7699	-0.03%
20-Nov-17	7.7845	7.8158	7.831	7.7701	-0.41%
17-Nov-17	7.8163	7.8037	7.838	7.8003	0.15%
16-Nov-17	7.8044	7.8097	7.8311	7.7945	-0.07%
15-Nov-17	7.8101	7.8317	7.8546	7.8081	-0.25%
14-Nov-17	7.8294	7.7473	7.8354	7.742	1.06%
13-Nov-17	7.7472	7.7481	7.7533	7.7283	0.00%
10-Nov-17	7.7473	7.7295	7.7572	7.7226	0.22%
9-Nov-17	7.7303	7.6834	7.7396	7.6775	0.58%
8-Nov-17	7.6856	7.6947	7.7088	7.6742	-0.10%
7-Nov-17	7.6934	7.7007	7.706	7.6675	-0.11%
6-Nov-17	7.7018	7.7069	7.7176	7.6813	-0.07%
3-Nov-17	7.7072	7.707	7.7422	7.7006	0.03%
2-Nov-17	7.7046	7.673	7.7248	7.6691	0.43%
1-Nov-17	7.6719	7.7258	7.7331	7.6666	-0.71%
31-Oct-17	7.727	7.7434	7.7461	7.7042	-0.22%
30-Oct-17	7.7439	7.7187	7.7499	7.7122	0.28%
27-Oct-17	7.7223	7.7365	7.75	7.6976	-0.22%
26-Oct-17	7.739	7.8409	7.8541	7.7317	-1.32%
25-Oct-17	7.8427	7.8057	7.8499	7.8004	0.49%
24-Oct-17	7.8044	7.8018	7.8263	7.7937	0.04%
23-Oct-17	7.8014	7.7942	7.8164	7.7804	-0.02%
20-Oct-17	7.8026	7.8393	7.8433	7.7867	-0.48%
19-Oct-17	7.8402	7.8125	7.8466	7.8016	0.36%
18-Oct-17	7.8121	7.794	7.824	7.768	0.24%
17-Oct-17	7.7932	7.7749	7.7998	7.7623	0.25%
16-Oct-17	7.7737	7.781	7.7889	7.7548	-0.07%
13-Oct-17	7.779	7.7919	7.8137	7.7706	-0.19%
12-Oct-17	7.7939	7.8155	7.8357	7.7908	-0.28%
11-Oct-17	7.8154	7.7632	7.8233	7.7625	0.73%
10-Oct-17	7.7586	7.7753	7.7958	7.7366	-0.26%
9-Oct-17	7.7786	7.8056	7.817	7.7669	-0.37%
6-Oct-17	7.8071	7.7911	7.8104	7.7632	0.20%
5-Oct-17	7.7918	7.8238	7.8377	7.7832	-0.42%
4-Oct-17	7.8247	7.8141	7.844	7.8074	0.14%
3-Oct-17	7.8137	7.8057	7.8343	7.7819	0.09%
2-Oct-17	7.8064	7.8629	7.8629	7.8045	-0.69%
29-Sep-17	7.8604	7.8491	7.8739	7.832	0.08%
28-Sep-17	7.8543	7.8045	7.8669	7.8018	0.68%
27-Sep-17	7.8016	7.8294	7.8329	7.7819	-0.37%
26-Sep-17	7.8306	7.8455	7.8615	7.8042	-0.18%
25-Sep-17	7.8448	7.8796	7.8894	7.8349	-0.38%
22-Sep-17	7.875	7.8665	7.9133	7.8582	0.07%
21-Sep-17	7.8697	7.8189	7.8783	7.8005	0.64%
20-Sep-17	7.8195	7.8979	7.9116	7.7992	-0.98%
19-Sep-17	7.8966	7.862	7.9142	7.8586	0.48%
18-Sep-17	7.8587	7.8285	7.8633	7.8095	0.42%
15-Sep-17	7.8258	7.8124	7.8501	7.7919	0.15%
14-Sep-17	7.8141	7.7769	7.816	7.7603	0.47%
13-Sep-17	7.7774	7.8217	7.8336	7.7682	-0.55%
12-Sep-17	7.8206	7.8019	7.8313	7.7957	0.20%
11-Sep-17	7.8049	7.8045	7.8529	7.7793	0.05%
8-Sep-17	7.8007	7.8004	7.8095	7.768	0.02%
7-Sep-17	7.7988	7.7767	7.8271	7.7435	0.31%
6-Sep-17	7.7747	7.7874	7.8103	7.7687	-0.20%
5-Sep-17	7.7903	7.7694	7.8084	7.7584	0.27%
4-Sep-17	7.7692	7.778	7.799	7.7638	-0.12%
1-Sep-17	7.7785	7.8525	7.8612	7.7759	-0.89%
31-Aug-17	7.8486	7.8343	7.8552	7.804	0.15%
30-Aug-17	7.8368	7.8993	7.9051	7.8347	-0.77%
29-Aug-17	7.8979	7.918	7.9658	7.8796	-0.23%
28-Aug-17	7.9165	7.9269	7.9528	7.8903	-0.16%
25-Aug-17	7.9291	7.8613	7.9405	7.8463	0.87%
24-Aug-17	7.8605	7.8622	7.8718	7.8518	-0.02%
23-Aug-17	7.8624	7.8361	7.8745	7.8267	0.33%
22-Aug-17	7.8364	7.8751	7.8825	7.8263	-0.50%
21-Aug-17	7.8754	7.843	7.8847	7.8291	0.37%
18-Aug-17	7.8467	7.8242	7.8597	7.8135	0.26%
17-Aug-17	7.8264	7.8764	7.8871	7.7862	-0.60%
16-Aug-17	7.8739	7.8454	7.8826	7.82	0.36%
15-Aug-17	7.8454	7.8578	7.8722	7.8126	-0.17%
14-Aug-17	7.8586	7.8662	7.8868	7.8526	-0.25%
11-Aug-17	7.878	7.8275	7.8954	7.8202	0.67%
10-Aug-17	7.8254	7.8473	7.8553	7.7881	-0.29%
9-Aug-17	7.8479	7.8811	7.8906	7.8011	-0.43%
8-Aug-17	7.8821	7.9296	7.9403	7.8566	-0.58%
7-Aug-17	7.9281	7.9177	7.9383	7.9168	0.08%
4-Aug-17	7.9214	7.9734	7.9925	7.8952	-0.65%
3-Aug-17	7.973	7.9695	7.9921	7.9558	0.04%
2-Aug-17	7.9695	7.9297	8.0064	7.927	0.52%
1-Aug-17	7.9284	7.9629	7.9663	7.9147	-0.47%
31-Jul-17	7.9656	7.9093	7.969	7.8845	0.60%
28-Jul-17	7.9178	7.8729	7.9266	7.8689	0.56%
27-Jul-17	7.8735	7.926	7.936	7.8552	-0.65%
26-Jul-17	7.925	7.8662	7.9297	7.846	0.79%
25-Jul-17	7.8629	7.8567	7.9032	7.8506	0.04%
24-Jul-17	7.8597	7.8936	7.9111	7.8502	-0.41%
21-Jul-17	7.8922	7.8598	7.9065	7.8524	0.39%
20-Jul-17	7.8617	7.7764	7.8846	7.7729	1.11%
19-Jul-17	7.7751	7.7938	7.8022	7.771	-0.26%
18-Jul-17	7.795	7.772	7.8148	7.7671	0.31%
17-Jul-17	7.771	7.766	7.7749	7.7466	0.00%
14-Jul-17	7.7712	7.734	7.7739	7.7286	0.51%
13-Jul-17	7.7321	7.7462	7.766	7.7138	-0.18%
12-Jul-17	7.7462	7.8001	7.8097	7.7326	-0.70%
11-Jul-17	7.8011	7.756	7.81	7.7443	0.59%
10-Jul-17	7.7557	7.7524	7.7694	7.7443	-0.05%
7-Jul-17	7.7595	7.7688	7.7787	7.7401	-0.13%
6-Jul-17	7.7694	7.723	7.7714	7.7085	0.63%
5-Jul-17	7.721	7.7158	7.7298	7.6951	0.07%
4-Jul-17	7.7158	7.7279	7.7388	7.7101	-0.17%
3-Jul-17	7.7287	7.745	7.753	7.7202	-0.25%
30-Jun-17	7.7478	7.7648	7.7682	7.7257	-0.22%
29-Jun-17	7.7646	7.737	7.768	7.719	0.36%
28-Jun-17	7.7368	7.7234	7.7447	7.6786	0.16%
27-Jun-17	7.7248	7.6487	7.733	7.6296	0.99%
26-Jun-17	7.6494	7.6597	7.6775	7.6449	-0.05%
23-Jun-17	7.6529	7.6219	7.6639	7.617	0.40%
22-Jun-17	7.6226	7.6273	7.6403	7.6143	-0.06%
21-Jun-17	7.6272	7.6058	7.6292	7.5996	0.31%
20-Jun-17	7.604	7.6025	7.6291	7.593	0.01%
19-Jun-17	7.603	7.6285	7.6448	7.599	-0.30%
16-Jun-17	7.6259	7.5858	7.6287	7.5824	0.51%
15-Jun-17	7.5873	7.617	7.6289	7.5752	-0.41%
14-Jun-17	7.6189	7.6246	7.6723	7.6013	-0.04%
13-Jun-17	7.6221	7.6165	7.6312	7.6031	0.08%
12-Jun-17	7.6161	7.6109	7.6382	7.6055	0.07%
9-Jun-17	7.6107	7.6272	7.6435	7.5907	-0.20%
8-Jun-17	7.6258	7.65	7.6575	7.6096	-0.32%
7-Jun-17	7.6499	7.6635	7.6684	7.6151	-0.18%
6-Jun-17	7.6634	7.6566	7.6688	7.6358	0.08%
5-Jun-17	7.6575	7.6807	7.6848	7.6441	-0.36%
2-Jun-17	7.6849	7.6316	7.6883	7.6296	0.67%
1-Jun-17	7.6335	7.661	7.6671	7.6288	-0.31%
31-May-17	7.6569	7.6652	7.6699	7.6175	-0.15%
30-May-17	7.6686	7.6529	7.683	7.6166	0.20%
29-May-17	7.6536	7.6638	7.6726	7.6514	-0.17%
26-May-17	7.6666	7.7015	7.7093	7.6515	-0.43%
25-May-17	7.7	7.7298	7.7443	7.6899	-0.39%
24-May-17	7.7298	7.7054	7.7319	7.6954	0.32%
23-May-17	7.7054	7.736	7.765	7.6986	-0.43%
22-May-17	7.7386	7.7134	7.7589	7.696	0.29%
19-May-17	7.716	7.65	7.7208	7.6458	0.87%
18-May-17	7.6491	7.6757	7.6913	7.6299	-0.39%
17-May-17	7.6792	7.6344	7.6819	7.6316	0.62%
16-May-17	7.6321	7.5651	7.6425	7.5623	0.89%
15-May-17	7.5651	7.5392	7.5767	7.5364	0.31%
12-May-17	7.5417	7.5003	7.5458	7.4972	0.58%
11-May-17	7.4984	7.5019	7.5209	7.4821	-0.05%
10-May-17	7.5024	7.5119	7.5306	7.4921	-0.12%
9-May-17	7.5111	7.5434	7.5538	7.5035	-0.41%
8-May-17	7.5424	7.5915	7.6094	7.5377	-0.65%
5-May-17	7.5916	7.58	7.595	7.5563	0.22%
4-May-17	7.5751	7.5072	7.5771	7.4999	0.87%
3-May-17	7.5098	7.5394	7.545	7.5084	-0.36%
2-May-17	7.5373	7.5113	7.5408	7.508	0.32%
1-May-17	7.5132	7.518	7.5304	7.5022	0.02%
28-Apr-17	7.5118	7.5043	7.5526	7.4829	0.16%
27-Apr-17	7.5001	7.5164	7.5384	7.483	-0.20%
26-Apr-17	7.5154	7.5196	7.5411	7.4823	-0.09%
25-Apr-17	7.5222	7.484	7.5394	7.4746	0.54%
24-Apr-17	7.482	7.5184	7.5287	7.4494	1.28%
21-Apr-17	7.3872	7.3748	7.3935	7.3555	0.15%
20-Apr-17	7.3761	7.3762	7.4201	7.3727	-0.02%
19-Apr-17	7.3777	7.3849	7.3944	7.3701	-0.10%
18-Apr-17	7.3849	7.3274	7.3898	7.3227	0.82%
17-Apr-17	7.3251	7.3097	7.3441	7.3014	0.26%
14-Apr-17	7.3064	7.311	7.3257	7.3052	-0.09%
13-Apr-17	7.313	7.3495	7.3571	7.3087	-0.51%
12-Apr-17	7.3505	7.3095	7.3581	7.2975	0.59%
11-Apr-17	7.3075	7.3114	7.3319	7.3041	-0.10%
10-Apr-17	7.3148	7.3117	7.3265	7.2979	0.10%
7-Apr-17	7.3075	7.3423	7.3613	7.3007	-0.47%
6-Apr-17	7.3423	7.3524	7.3726	7.3382	-0.13%
5-Apr-17	7.3522	7.3484	7.3701	7.3309	0.02%
4-Apr-17	7.351	7.3488	7.3544	7.3247	0.05%
3-Apr-17	7.3475	7.3413	7.3571	7.3296	0.14%
31-Mar-17	7.3369	7.3567	7.3788	7.3354	-0.24%
30-Mar-17	7.3544	7.4181	7.4238	7.3517	-0.86%
29-Mar-17	7.4184	7.4379	7.4634	7.4012	-0.28%
28-Mar-17	7.4395	7.4626	7.4859	7.4286	-0.37%
27-Mar-17	7.467	7.4335	7.4977	7.4321	0.45%
24-Mar-17	7.4337	7.427	7.4489	7.4139	0.11%
23-Mar-17	7.4253	7.43	7.444	7.4169	-0.08%
22-Mar-17	7.4314	7.4444	7.4521	7.4243	-0.19%
21-Mar-17	7.4455	7.4203	7.4531	7.4065	0.36%
20-Mar-17	7.4191	7.4143	7.4455	7.4082	0.08%
17-Mar-17	7.4128	7.4261	7.4493	7.4082	-0.18%
16-Mar-17	7.4264	7.4238	7.4335	7.3857	0.05%
15-Mar-17	7.4226	7.3326	7.4281	7.3319	1.23%
14-Mar-17	7.3327	7.3662	7.3773	7.3292	-0.46%
13-Mar-17	7.3663	7.3719	7.4014	7.3636	-0.10%
10-Mar-17	7.3738	7.3121	7.3946	7.3086	0.87%
9-Mar-17	7.3101	7.2881	7.3361	7.2797	0.32%
8-Mar-17	7.2871	7.2938	7.3023	7.2801	-0.09%
7-Mar-17	7.2935	7.3011	7.3175	7.2854	-0.07%
6-Mar-17	7.2984	7.3232	7.3374	7.2942	-0.39%
3-Mar-17	7.3269	7.2393	7.329	7.2345	1.22%
2-Mar-17	7.2389	7.2586	7.2621	7.2292	-0.27%
1-Mar-17	7.2586	7.2636	7.2816	7.235	-0.07%
28-Feb-17	7.264	7.2719	7.3018	7.2592	-0.14%
27-Feb-17	7.2741	7.2538	7.3052	7.2463	0.25%
24-Feb-17	7.2557	7.2671	7.2976	7.2516	-0.14%
23-Feb-17	7.2657	7.2636	7.2779	7.2503	0.08%
22-Feb-17	7.2602	7.2526	7.2725	7.2164	0.09%
21-Feb-17	7.2537	7.2986	7.3035	7.246	-0.64%
20-Feb-17	7.3004	7.2912	7.3162	7.2823	0.17%
17-Feb-17	7.2881	7.3175	7.3344	7.2819	-0.37%
16-Feb-17	7.3152	7.2831	7.3214	7.2744	0.43%
15-Feb-17	7.284	7.2637	7.2909	7.2306	0.27%
14-Feb-17	7.2641	7.2912	7.3053	7.2516	-0.40%
13-Feb-17	7.293	7.3184	7.3348	7.2896	-0.36%
10-Feb-17	7.3194	7.3188	7.3385	7.2979	0.00%
9-Feb-17	7.3195	7.3521	7.3562	7.3155	-0.45%
8-Feb-17	7.3526	7.3545	7.3677	7.314	-0.03%
7-Feb-17	7.3545	7.3775	7.3782	7.3351	-0.31%
6-Feb-17	7.3777	7.4044	7.4181	7.3455	-0.41%
3-Feb-17	7.4082	7.4037	7.4192	7.3597	0.06%
2-Feb-17	7.4036	7.4104	7.4517	7.3994	-0.10%
1-Feb-17	7.4108	7.4322	7.4397	7.3853	-0.27%
31-Jan-17	7.4308	7.3593	7.4411	7.3517	0.97%
30-Jan-17	7.3596	7.3575	7.3926	7.308	-0.04%
27-Jan-17	7.3627	7.3537	7.3834	7.3365	0.15%
26-Jan-17	7.3517	7.4005	7.4142	7.3345	-0.63%
25-Jan-17	7.3985	7.3613	7.4108	7.353	0.52%
24-Jan-17	7.3604	7.3779	7.3898	7.3514	-0.24%
23-Jan-17	7.3783	7.3478	7.3838	7.3388	0.25%
20-Jan-17	7.3598	7.3299	7.3667	7.308	0.44%
19-Jan-17	7.3275	7.2695	7.3317	7.264	0.79%
18-Jan-17	7.2702	7.3434	7.3459	7.2661	-1.00%
17-Jan-17	7.3437	7.3149	7.3483	7.3089	0.36%
16-Jan-17	7.3171	7.3274	7.3411	7.3006	-0.38%
13-Jan-17	7.3449	7.3148	7.3656	7.3086	0.43%
12-Jan-17	7.3136	7.3439	7.3717	7.3123	-0.38%
11-Jan-17	7.3418	7.303	7.3697	7.2515	0.50%
10-Jan-17	7.3056	7.3368	7.3637	7.3036	-0.41%
9-Jan-17	7.3357	7.2931	7.3426	7.2813	0.63%
6-Jan-17	7.2896	7.3076	7.3525	7.2789	-0.26%
5-Jan-17	7.3083	7.2758	7.3166	7.2236	0.47%
4-Jan-17	7.2743	7.2424	7.2825	7.2279	0.43%
3-Jan-17	7.2435	7.2625	7.2999	7.1983	-0.28%
2-Jan-17	7.2641	7.3141	7.3163	7.2565	-0.54%
30-Dec-16	7.3034	7.2976	7.4104	7.2908	0.09%
29-Dec-16	7.2971	7.2454	7.2992	7.2398	0.69%
28-Dec-16	7.2468	7.2703	7.2927	7.2176	-0.32%
27-Dec-16	7.2702	7.2664	7.2758	7.2515	0.06%
26-Dec-16	7.2657	7.2594	7.279	7.2531	0.03%
23-Dec-16	7.2635	7.2553	7.2756	7.2433	0.14%
22-Dec-16	7.2534	7.2351	7.298	7.2336	0.23%
21-Dec-16	7.2368	7.2195	7.2575	7.2153	0.23%
20-Dec-16	7.2202	7.2371	7.247	7.1979	-0.19%
19-Dec-16	7.2339	7.2683	7.2858	7.2256	-0.55%
16-Dec-16	7.2741	7.2352	7.2923	7.2268	0.59%
15-Dec-16	7.2317	7.2759	7.3011	7.1985	-0.60%
14-Dec-16	7.2755	7.3333	7.368	7.2472	-0.80%
13-Dec-16	7.3345	7.3464	7.3627	7.3213	-0.14%
12-Dec-16	7.3451	7.2868	7.3569	7.2682	0.68%
9-Dec-16	7.2958	7.3057	7.3416	7.2744	-0.10%
8-Dec-16	7.3033	7.3972	7.4758	7.2896	-1.29%
7-Dec-16	7.3986	7.377	7.4103	7.3701	0.31%
6-Dec-16	7.3761	7.4075	7.4215	7.3637	-0.41%
5-Dec-16	7.4067	7.3506	7.43	7.2344	0.78%
2-Dec-16	7.3496	7.3427	7.3632	7.319	0.10%
1-Dec-16	7.3424	7.2908	7.3472	7.288	0.69%
30-Nov-16	7.2918	7.344	7.3571	7.2677	-0.72%
29-Nov-16	7.3444	7.3325	7.3485	7.2902	0.15%
28-Nov-16	7.3333	7.333	7.3769	7.2974	0.10%
25-Nov-16	7.326	7.3016	7.3514	7.2905	0.31%
24-Nov-16	7.303	7.3052	7.3258	7.281	-0.02%
23-Nov-16	7.3042	7.32	7.3365	7.2828	-0.24%
22-Nov-16	7.322	7.3253	7.3419	7.291	-0.06%
21-Nov-16	7.3267	7.2903	7.3422	7.2868	0.45%
18-Nov-16	7.2937	7.3061	7.3263	7.2786	-0.21%
17-Nov-16	7.3088	7.3556	7.3849	7.3026	-0.64%
16-Nov-16	7.3559	7.3536	7.3934	7.3373	0.03%
15-Nov-16	7.354	7.3519	7.4114	7.3471	0.04%
14-Nov-16	7.3514	7.39	7.3914	7.3323	-0.60%
11-Nov-16	7.3956	7.4123	7.4473	7.38	-0.18%
10-Nov-16	7.4093	7.3978	7.4432	7.3909	0.17%
9-Nov-16	7.3967	7.4817	7.6363	7.3919	-1.16%
8-Nov-16	7.4838	7.4778	7.5085	7.4658	0.03%
7-Nov-16	7.4817	7.5192	7.5252	7.4558	-0.61%
4-Nov-16	7.5274	7.5063	7.53	7.4806	0.20%
3-Nov-16	7.5124	7.4947	7.5258	7.4767	0.18%
2-Nov-16	7.4986	7.4751	7.5175	7.4673	0.24%
1-Nov-16	7.4807	7.4366	7.4916	7.4228	0.54%
31-Oct-16	7.4405	7.4428	7.4521	7.4052	-0.10%
28-Oct-16	7.4481	7.3889	7.4535	7.3847	0.73%
27-Oct-16	7.3938	7.384	7.4243	7.3732	0.10%
26-Oct-16	7.3866	7.3792	7.4094	7.3656	0.04%
25-Oct-16	7.3834	7.3675	7.3956	7.3533	0.15%
24-Oct-16	7.3724	7.3608	7.386	7.345	0.10%
21-Oct-16	7.3649	7.3691	7.3758	7.3452	-0.11%
20-Oct-16	7.3727	7.3918	7.4389	7.358	-0.29%
19-Oct-16	7.3942	7.4	7.4167	7.3794	-0.10%
18-Oct-16	7.4019	7.4072	7.4321	7.3912	-0.12%
17-Oct-16	7.4109	7.3816	7.42	7.3749	0.39%
14-Oct-16	7.3822	7.4349	7.4402	7.3776	-0.75%
13-Oct-16	7.4382	7.3925	7.4415	7.3889	0.56%
12-Oct-16	7.3967	7.4252	7.4413	7.3905	-0.45%
11-Oct-16	7.4305	7.4658	7.4794	7.4218	-0.54%
10-Oct-16	7.4708	7.4654	7.5068	7.446	-0.03%
7-Oct-16	7.4729	7.434	7.4769	7.4027	0.45%
6-Oct-16	7.4392	7.4707	7.4805	7.4267	-0.49%
5-Oct-16	7.4759	7.4701	7.4972	7.4601	0.01%
4-Oct-16	7.4755	7.4747	7.4989	7.4254	-0.05%
3-Oct-16	7.4795	7.4907	7.5022	7.4707	-0.27%
30-Sep-16	7.4996	7.4795	7.508	7.4359	0.23%
29-Sep-16	7.4826	7.4838	7.5014	7.4615	-0.06%
28-Sep-16	7.4869	7.4774	7.5004	7.4572	0.08%
27-Sep-16	7.4806	7.5038	7.511	7.4612	-0.33%
26-Sep-16	7.5052	7.4846	7.5219	7.4831	0.24%
23-Sep-16	7.4871	7.4666	7.4992	7.4612	0.24%
22-Sep-16	7.4695	7.4645	7.5088	7.4548	0.05%
21-Sep-16	7.4654	7.4384	7.4728	7.4187	0.31%
20-Sep-16	7.442	7.4475	7.4823	7.433	-0.13%
19-Sep-16	7.4517	7.4445	7.4677	7.4317	0.08%
16-Sep-16	7.4458	7.4985	7.5118	7.4345	-0.77%
15-Sep-16	7.5032	7.5019	7.5299	7.4825	-0.06%
14-Sep-16	7.5076	7.4896	7.5266	7.4768	0.18%
13-Sep-16	7.4942	7.5023	7.5225	7.4796	-0.14%
12-Sep-16	7.5045	7.4992	7.5279	7.4872	0.05%
9-Sep-16	7.5011	7.5023	7.5392	7.4798	-0.05%
8-Sep-16	7.5046	7.4838	7.5463	7.4798	0.19%
7-Sep-16	7.49	7.5082	7.5204	7.4765	-0.32%
6-Sep-16	7.5137	7.4386	7.521	7.4339	0.97%
5-Sep-16	7.4418	7.4464	7.4677	7.4357	-0.15%
2-Sep-16	7.4527	7.4692	7.5135	7.4453	-0.23%
1-Sep-16	7.4702	7.4495	7.4775	7.4317	0.23%
31-Aug-16	7.4534	7.4404	7.4594	7.4262	0.12%
30-Aug-16	7.4448	7.4701	7.4818	7.4311	-0.36%
29-Aug-16	7.4718	7.4633	7.4812	7.4506	0.01%
26-Aug-16	7.4711	7.5086	7.5682	7.4539	-0.57%
25-Aug-16	7.5137	7.4962	7.5257	7.4909	0.18%
24-Aug-16	7.5004	7.5027	7.5239	7.4818	-0.09%
23-Aug-16	7.5072	7.5236	7.5424	7.5001	-0.27%
22-Aug-16	7.5275	7.5175	7.5373	7.5056	-0.10%
19-Aug-16	7.5353	7.5247	7.5411	7.5148	0.08%
18-Aug-16	7.529	7.4891	7.5377	7.4807	0.53%
17-Aug-16	7.4892	7.4692	7.5084	7.4546	0.22%
16-Aug-16	7.4727	7.4202	7.4919	7.4155	0.66%
15-Aug-16	7.4239	7.4024	7.4353	7.3965	0.25%
12-Aug-16	7.4057	7.3803	7.4459	7.3743	0.33%
11-Aug-16	7.3812	7.4127	7.4269	7.377	-0.51%
10-Aug-16	7.4189	7.3948	7.427	7.3848	0.24%
9-Aug-16	7.4008	7.3836	7.404	7.3723	0.16%
8-Aug-16	7.3891	7.3749	7.3961	7.3662	0.14%
5-Aug-16	7.3791	7.3877	7.4151	7.3468	-0.17%
4-Aug-16	7.3917	7.3927	7.4091	7.3801	-0.06%
3-Aug-16	7.3965	7.4333	7.4448	7.3861	-0.59%
2-Aug-16	7.4407	7.4126	7.4508	7.4079	0.33%
1-Aug-16	7.4162	7.4156	7.4288	7.4022	-0.01%
29-Jul-16	7.4166	7.3691	7.4266	7.3634	0.62%
28-Jul-16	7.3712	7.3721	7.4044	7.3618	-0.07%
27-Jul-16	7.3761	7.3239	7.3821	7.3075	0.62%
26-Jul-16	7.3309	7.3428	7.3649	7.3199	-0.16%
25-Jul-16	7.3424	7.3222	7.3477	7.3102	0.15%
22-Jul-16	7.3311	7.3589	7.3704	7.3109	-0.39%
21-Jul-16	7.3598	7.3509	7.3845	7.3268	0.06%
20-Jul-16	7.3555	7.3745	7.3857	7.3336	-0.34%
19-Jul-16	7.3807	7.4197	7.4326	7.362	-0.59%
18-Jul-16	7.4245	7.3819	7.4329	7.3792	0.58%
15-Jul-16	7.3817	7.4256	7.4509	7.3692	-0.68%
14-Jul-16	7.4321	7.4097	7.4639	7.407	0.23%
13-Jul-16	7.4151	7.394	7.4386	7.3865	0.24%
12-Jul-16	7.3972	7.3983	7.4437	7.3914	-0.07%
11-Jul-16	7.4021	7.39	7.4101	7.3661	0.12%
8-Jul-16	7.3933	7.387	7.4287	7.3495	0.03%
7-Jul-16	7.3913	7.4239	7.4368	7.3796	-0.51%
6-Jul-16	7.4289	7.3941	7.437	7.3714	0.41%
5-Jul-16	7.3984	7.4287	7.4603	7.3834	-0.50%
4-Jul-16	7.4354	7.4133	7.4435	7.3945	0.32%
1-Jul-16	7.4118	7.3789	7.4351	7.3675	0.39%
30-Jun-16	7.383	7.3801	7.4124	7.3251	-0.01%
29-Jun-16	7.3834	7.3514	7.3965	7.337	0.36%
28-Jun-16	7.3571	7.3269	7.3838	7.3169	0.34%
27-Jun-16	7.3323	7.3215	7.3628	7.2739	-0.40%
24-Jun-16	7.3614	7.4878	7.5243	7.2071	-1.72%
23-Jun-16	7.4905	7.4258	7.5098	7.4251	0.81%
22-Jun-16	7.4306	7.409	7.4574	7.4024	0.30%
21-Jun-16	7.4085	7.4384	7.4686	7.4023	-0.44%
20-Jun-16	7.4413	7.4284	7.4888	7.4278	0.15%
17-Jun-16	7.4298	7.3958	7.4421	7.3913	0.40%
16-Jun-16	7.4001	7.4048	7.4321	7.3329	-0.14%
15-Jun-16	7.4108	7.3861	7.4371	7.3731	0.24%
14-Jun-16	7.3933	7.4321	7.447	7.3721	-0.58%
13-Jun-16	7.4365	7.3795	7.4472	7.3664	0.73%
10-Jun-16	7.3828	7.4209	7.4341	7.3743	-0.58%
9-Jun-16	7.4255	7.4764	7.4924	7.4136	-0.69%
8-Jun-16	7.4773	7.462	7.4949	7.4561	0.18%
7-Jun-16	7.4639	7.4488	7.4781	7.4449	0.15%
6-Jun-16	7.4528	7.4506	7.4797	7.4304	-0.13%
3-Jun-16	7.4623	7.3384	7.4688	7.3292	1.63%
2-Jun-16	7.3423	7.3546	7.3864	7.3318	-0.20%
1-Jun-16	7.3568	7.3233	7.3621	7.3134	0.39%
31-May-16	7.3281	7.3279	7.355	7.3174	-0.13%
30-May-16	7.338	7.2918	7.3394	7.2806	0.59%
27-May-16	7.2951	7.3346	7.347	7.2872	-0.61%
26-May-16	7.3399	7.3095	7.356	7.3022	0.40%
25-May-16	7.311	7.3018	7.3239	7.2959	0.08%
24-May-16	7.3053	7.3515	7.3597	7.2953	-0.67%
23-May-16	7.3548	7.3441	7.364	7.3293	0.06%
20-May-16	7.3506	7.3306	7.3564	7.324	0.22%
19-May-16	7.3346	7.3312	7.3509	7.3182	0.00%
18-May-16	7.3346	7.3714	7.3849	7.328	-0.58%
17-May-16	7.3772	7.3775	7.4092	7.3688	-0.06%
16-May-16	7.3817	7.3818	7.3992	7.371	-0.05%
13-May-16	7.3857	7.4097	7.4234	7.3638	-0.38%
12-May-16	7.4141	7.416	7.439	7.4038	-0.04%
11-May-16	7.4168	7.4082	7.4396	7.4039	0.06%
10-May-16	7.4126	7.4136	7.4398	7.3984	-0.08%
9-May-16	7.4182	7.4059	7.4402	7.3923	0.06%
6-May-16	7.4134	7.4169	7.4628	7.3962	-0.05%
5-May-16	7.4171	7.4589	7.4759	7.4051	-0.58%
4-May-16	7.4605	7.4596	7.4925	7.4532	-0.04%
3-May-16	7.4636	7.4662	7.5195	7.4549	-0.05%
2-May-16	7.4672	7.4086	7.4698	7.408	0.68%
29-Apr-16	7.4167	7.3487	7.4247	7.3364	0.88%
28-Apr-16	7.3521	7.3499	7.37	7.3221	-0.02%
27-Apr-16	7.3533	7.331	7.3805	7.3194	0.23%
26-Apr-16	7.3367	7.3097	7.3642	7.3039	0.28%
25-Apr-16	7.3163	7.2986	7.3244	7.2889	0.18%
22-Apr-16	7.3028	7.3151	7.3351	7.2908	-0.19%
21-Apr-16	7.3168	7.305	7.3793	7.3005	0.09%
20-Apr-16	7.31	7.3314	7.3657	7.2992	-0.34%
19-Apr-16	7.3351	7.3208	7.3585	7.313	0.12%
18-Apr-16	7.326	7.3113	7.3427	7.3037	0.27%
15-Apr-16	7.3064	7.3028	7.327	7.2892	0.02%
14-Apr-16	7.3046	7.3006	7.3226	7.2862	0.01%
13-Apr-16	7.3037	7.3579	7.3661	7.2953	-0.79%
12-Apr-16	7.3617	7.366	7.4089	7.3391	-0.10%
11-Apr-16	7.369	7.3708	7.4005	7.3574	-0.04%
8-Apr-16	7.372	7.3488	7.3849	7.3378	0.26%
7-Apr-16	7.3529	7.3823	7.4069	7.3316	-0.47%
6-Apr-16	7.3876	7.371	7.4101	7.3423	0.19%
5-Apr-16	7.3737	7.378	7.3898	7.3382	-0.09%
4-Apr-16	7.3804	7.3786	7.3947	7.3553	0.04%
1-Apr-16	7.3778	7.3365	7.3935	7.3307	0.53%
31-Mar-16	7.339	7.3285	7.3656	7.3101	0.12%
30-Mar-16	7.3301	7.3443	7.3545	7.3136	-0.22%
29-Mar-16	7.3465	7.2812	7.3556	7.2695	0.83%
28-Mar-16	7.2858	7.2693	7.3051	7.2628	0.14%
25-Mar-16	7.2758	7.2763	7.29	7.2616	-0.05%
24-Mar-16	7.2795	7.2696	7.288	7.2553	0.04%
23-Mar-16	7.2766	7.2752	7.2847	7.256	-0.04%
22-Mar-16	7.2798	7.2862	7.3123	7.2639	-0.13%
21-Mar-16	7.2894	7.2884	7.3214	7.2774	-0.06%
18-Mar-16	7.2935	7.3265	7.3421	7.2825	-0.49%
17-Mar-16	7.3291	7.3155	7.3483	7.2796	0.11%
16-Mar-16	7.3209	7.2318	7.3339	7.2066	1.16%
15-Mar-16	7.237	7.2126	7.2477	7.2074	0.25%
14-Mar-16	7.2188	7.2402	7.26	7.1963	-0.33%
11-Mar-16	7.2428	7.2716	7.2964	7.2004	-0.44%
10-Mar-16	7.2746	7.1635	7.3026	7.0568	1.49%
9-Mar-16	7.1676	7.1568	7.1883	7.1275	0.13%
8-Mar-16	7.1585	7.1749	7.1949	7.1483	-0.27%
7-Mar-16	7.1776	7.1612	7.186	7.1282	0.22%
4-Mar-16	7.1615	7.1549	7.1907	7.1035	0.06%
3-Mar-16	7.1574	7.1204	7.1686	7.0998	0.53%
2-Mar-16	7.1196	7.1172	7.1281	7.089	-0.01%
1-Mar-16	7.1201	7.1226	7.1406	7.0944	-0.08%
29-Feb-16	7.1261	7.1471	7.1795	7.1134	-0.35%
26-Feb-16	7.1513	7.1963	7.238	7.134	-0.71%
25-Feb-16	7.2022	7.1891	7.2205	7.1758	0.12%
24-Feb-16	7.1934	7.19	7.2156	7.1602	0.00%
23-Feb-16	7.1932	7.1886	7.2157	7.1711	0.00%
22-Feb-16	7.1932	7.2537	7.2629	7.1731	-0.95%
19-Feb-16	7.2623	7.2364	7.2661	7.2142	0.30%
18-Feb-16	7.2404	7.2619	7.2758	7.2122	-0.33%
17-Feb-16	7.2646	7.2588	7.2963	7.2425	0.03%
16-Feb-16	7.2624	7.2424	7.2964	7.2411	0.22%
15-Feb-16	7.2464	7.3917	7.3963	7.2247	-2.11%
12-Feb-16	7.4025	7.4417	7.4512	7.3674	-0.56%
11-Feb-16	7.4443	7.418	7.4797	7.4062	0.30%
10-Feb-16	7.422	7.4193	7.4358	7.3319	-0.03%
9-Feb-16	7.4239	7.3562	7.4541	7.3339	0.85%
8-Feb-16	7.3611	7.3306	7.3743	7.2833	0.34%
5-Feb-16	7.3358	7.3554	7.3919	7.2981	-0.30%
4-Feb-16	7.3579	7.3012	7.3915	7.2793	0.75%
3-Feb-16	7.3031	7.1822	7.3314	7.171	1.65%
2-Feb-16	7.1844	7.1619	7.1995	7.158	0.30%
1-Feb-16	7.1629	7.1216	7.1805	7.1091	0.52%
29-Jan-16	7.1261	7.1898	7.2016	7.1071	-0.92%
28-Jan-16	7.1926	7.162	7.2122	7.1449	0.38%
27-Jan-16	7.1652	7.1533	7.181	7.1372	0.13%
26-Jan-16	7.1562	7.1362	7.1575	7.1187	0.26%
25-Jan-16	7.1379	7.1031	7.1439	7.0959	0.49%
22-Jan-16	7.1034	7.1525	7.158	7.0966	-0.72%
21-Jan-16	7.1551	7.1642	7.1859	7.0904	-0.13%
20-Jan-16	7.1646	7.1756	7.2224	7.1537	-0.16%
19-Jan-16	7.1762	7.1637	7.1979	7.1412	0.14%
18-Jan-16	7.166	7.1871	7.2033	7.1492	-0.32%
15-Jan-16	7.1888	7.1577	7.2342	7.1505	0.39%
14-Jan-16	7.1606	7.1515	7.2139	7.138	0.12%
13-Jan-16	7.1521	7.1311	7.1612	7.1019	0.22%
12-Jan-16	7.1364	7.1297	7.1716	7.1074	0.03%
11-Jan-16	7.1344	7.2011	7.2342	7.1231	-1.06%
8-Jan-16	7.2109	7.2064	7.2129	7.1173	0.02%
7-Jan-16	7.2096	7.0654	7.2136	7.0608	1.99%
6-Jan-16	7.0687	7.0084	7.0825	7.0026	0.83%
5-Jan-16	7.0103	7.0755	7.0832	6.9843	-0.97%
4-Jan-16	7.0788	7.0478	7.1476	7.0277	0.38%
1-Jan-16	7.0521	7.0504	7.058	7.0394	0.00%
31-Dec-15	7.0524	7.0944	7.1024	7.0439	-0.62%
30-Dec-15	7.0964	7.0777	7.1061	7.0737	0.24%
29-Dec-15	7.0797	7.1144	7.1277	7.0654	-0.52%
28-Dec-15	7.1167	7.0906	7.1342	7.0886	0.11%
25-Dec-15	7.1091	7.1033	7.1104	7.083	0.05%
24-Dec-15	7.1052	7.065	7.1071	7.0585	0.54%
23-Dec-15	7.067	7.0958	7.0996	7.0391	-0.43%
22-Dec-15	7.0972	7.0709	7.1166	7.0616	0.34%
21-Dec-15	7.0734	7.0379	7.0904	7.0281	0.42%
18-Dec-15	7.0441	7.017	7.05	7.0003	0.36%
17-Dec-15	7.019	7.0639	7.0664	7.0001	-0.64%
16-Dec-15	7.064	7.0614	7.1255	7.0457	0.05%
15-Dec-15	7.0602	7.0989	7.1478	7.0433	-0.56%
14-Dec-15	7.0997	7.0882	7.1372	7.0677	0.08%
11-Dec-15	7.094	7.0413	7.1218	7.0336	0.72%
10-Dec-15	7.0433	7.0864	7.0919	7.031	-0.62%
9-Dec-15	7.0872	6.986	7.0975	6.9789	1.38%
8-Dec-15	6.9906	6.9432	6.9957	6.938	0.68%
7-Dec-15	6.9436	6.9532	6.969	6.9169	-0.36%
4-Dec-15	6.9685	6.9973	7.0108	6.9346	-0.41%
3-Dec-15	6.9972	6.7909	7.0247	6.7414	3.02%
2-Dec-15	6.7923	6.801	6.8106	6.75	-0.15%
1-Dec-15	6.8028	6.7602	6.8067	6.757	0.64%
30-Nov-15	6.7593	6.7711	6.7798	6.7538	-0.22%
27-Nov-15	6.7742	6.7786	6.8044	6.7571	-0.08%
26-Nov-15	6.7793	6.7876	6.794	6.7716	-0.15%
25-Nov-15	6.7895	6.7978	6.8307	6.7486	-0.15%
24-Nov-15	6.7994	6.7934	6.8204	6.7838	0.05%
23-Nov-15	6.7957	6.7952	6.8096	6.7666	-0.03%
20-Nov-15	6.7975	6.8497	6.8596	6.7908	-0.79%
19-Nov-15	6.8515	6.8015	6.87	6.7996	0.67%
18-Nov-15	6.806	6.7846	6.8277	6.776	0.24%
17-Nov-15	6.7897	6.8076	6.8152	6.7782	-0.28%
16-Nov-15	6.8086	6.8509	6.8722	6.7981	-0.90%
13-Nov-15	6.8705	6.8868	6.8906	6.8279	-0.28%
12-Nov-15	6.8899	6.8403	6.897	6.8064	0.71%
11-Nov-15	6.8412	6.8201	6.8547	6.8144	0.28%
10-Nov-15	6.822	6.8384	6.8487	6.7883	-0.25%
9-Nov-15	6.839	6.8166	6.8651	6.8077	0.22%
6-Nov-15	6.8238	6.905	6.9198	6.8013	-1.21%
5-Nov-15	6.9071	6.8818	6.9161	6.8722	0.33%
4-Nov-15	6.8846	6.9477	6.9505	6.8692	-0.93%
3-Nov-15	6.9491	6.979	6.9911	6.9281	-0.47%
2-Nov-15	6.9821	6.9656	7.0111	6.9593	0.41%
30-Oct-15	6.9534	6.9748	6.9957	6.9397	-0.35%
29-Oct-15	6.9775	6.9457	6.9825	6.933	0.47%
28-Oct-15	6.9446	7.0186	7.0559	6.9273	-1.07%
27-Oct-15	7.0194	7.0218	7.0384	7.0053	-0.07%
26-Oct-15	7.0244	6.9881	7.0321	6.9754	0.42%
23-Oct-15	6.9951	7.0615	7.0755	6.9792	-0.94%
22-Oct-15	7.0616	7.1969	7.2066	7.0558	-1.92%
21-Oct-15	7.1995	7.2005	7.2234	7.1943	-0.06%
20-Oct-15	7.2035	7.201	7.2295	7.186	0.02%
19-Oct-15	7.2024	7.2092	7.2416	7.1883	-0.08%
16-Oct-15	7.2079	7.2229	7.2431	7.1986	-0.22%
15-Oct-15	7.2239	7.281	7.2927	7.2102	-0.81%
14-Oct-15	7.283	7.2143	7.2932	7.213	0.90%
13-Oct-15	7.2181	7.1775	7.2328	7.1699	0.53%
12-Oct-15	7.1801	7.2041	7.2213	7.1775	-0.37%
9-Oct-15	7.207	7.1648	7.2279	7.1506	0.57%
8-Oct-15	7.1661	7.1402	7.1952	7.1383	0.35%
7-Oct-15	7.1414	7.1625	7.1719	7.125	-0.32%
6-Oct-15	7.1642	7.1116	7.1712	7.0995	0.77%
5-Oct-15	7.1096	7.1313	7.1757	7.0995	-0.21%
2-Oct-15	7.1248	7.1148	7.1935	7.0862	0.12%
1-Oct-15	7.1162	7.1024	7.1263	7.076	0.15%
30-Sep-15	7.1053	7.1542	7.1667	7.0903	-0.74%
29-Sep-15	7.1584	7.1601	7.1835	7.1205	-0.05%
28-Sep-15	7.162	7.1341	7.1646	7.0983	0.37%
25-Sep-15	7.1354	7.1648	7.1687	7.0839	-0.46%
24-Sep-15	7.1684	7.1394	7.2105	7.1171	0.38%
23-Sep-15	7.1411	7.0877	7.1589	7.0782	0.72%
22-Sep-15	7.0901	7.1228	7.1475	7.0839	-0.51%
21-Sep-15	7.1267	7.1804	7.219	7.119	-0.95%
18-Sep-15	7.1951	7.2778	7.2931	7.169	-1.17%
17-Sep-15	7.2805	7.1904	7.2843	7.1825	1.22%
16-Sep-15	7.1924	7.1748	7.2122	7.1414	0.22%
15-Sep-15	7.1768	7.2023	7.2162	7.169	-0.44%
14-Sep-15	7.2088	7.2244	7.246	7.1826	-0.28%
11-Sep-15	7.2289	7.192	7.2354	7.1721	0.50%
10-Sep-15	7.1931	7.1446	7.2052	7.1231	0.65%
9-Sep-15	7.1463	7.1289	7.1502	7.0974	0.22%
8-Sep-15	7.1309	7.1084	7.1521	7.0976	0.31%
7-Sep-15	7.1091	7.0902	7.1155	7.077	0.34%
4-Sep-15	7.085	7.0686	7.1066	7.0463	0.21%
3-Sep-15	7.07	7.1334	7.1475	7.045	-0.92%
2-Sep-15	7.1357	7.1972	7.2046	7.1258	-0.91%
1-Sep-15	7.2011	7.1469	7.217	7.1437	0.70%
31-Aug-15	7.1508	7.1356	7.1844	7.1267	0.12%
28-Aug-15	7.142	7.1998	7.2266	7.1241	-0.85%
27-Aug-15	7.2031	7.2523	7.282	7.1735	-0.70%
26-Aug-15	7.254	7.3834	7.4155	7.2357	-1.79%
25-Aug-15	7.3861	7.4389	7.4448	7.3064	-0.77%
24-Aug-15	7.4432	7.2582	7.5008	7.2582	2.29%
21-Aug-15	7.2766	7.1808	7.2791	7.1706	1.31%
20-Aug-15	7.1822	7.11	7.1847	7.0969	0.99%
19-Aug-15	7.1118	7.0449	7.1227	7.0436	0.93%
18-Aug-15	7.0466	7.081	7.1095	7.0417	-0.53%
17-Aug-15	7.0841	7.097	7.1155	7.0686	-0.21%
14-Aug-15	7.0991	7.1327	7.1515	7.0912	-0.49%
13-Aug-15	7.1341	7.1225	7.1831	7.0886	0.12%
12-Aug-15	7.1257	6.9802	7.1838	6.9701	2.04%
11-Aug-15	6.983	6.8403	7.0133	6.8266	2.05%
10-Aug-15	6.8427	6.8085	6.8564	6.7831	0.46%
7-Aug-15	6.8111	6.7852	6.8192	6.7389	0.40%
6-Aug-15	6.7841	6.7728	6.7949	6.7523	0.18%
5-Aug-15	6.7722	6.7537	6.7921	6.7356	0.22%
4-Aug-15	6.7572	6.7985	6.825	6.7525	-0.63%
3-Aug-15	6.7999	6.8108	6.8295	6.7923	-0.34%
31-Jul-15	6.8232	6.7877	6.9015	6.7809	0.50%
30-Jul-15	6.789	6.8205	6.8243	6.7635	-0.47%
29-Jul-15	6.8213	6.8659	6.8831	6.8081	-0.67%
28-Jul-15	6.8676	6.8865	6.8932	6.8417	-0.30%
27-Jul-15	6.8885	6.8124	6.9115	6.81	1.00%
24-Jul-15	6.8206	6.8182	6.8288	6.7833	0.01%
23-Jul-15	6.8196	6.7849	6.8426	6.7806	0.45%
22-Jul-15	6.789	6.7901	6.8093	6.7489	-0.04%
21-Jul-15	6.7914	6.7212	6.8119	6.7126	1.01%
20-Jul-15	6.7233	6.7244	6.7512	6.7112	-0.01%
17-Jul-15	6.724	6.7515	6.7724	6.7213	-0.43%
16-Jul-15	6.7531	6.7955	6.8064	6.7397	-0.66%
15-Jul-15	6.7981	6.8353	6.853	6.7843	-0.57%
14-Jul-15	6.8369	6.8295	6.8816	6.8059	0.08%
13-Jul-15	6.8315	6.8922	6.9517	6.8252	-1.45%
10-Jul-15	6.9323	6.8503	6.9652	6.8466	1.15%
9-Jul-15	6.8536	6.8761	6.9066	6.8218	-0.37%
8-Jul-15	6.8789	6.8369	6.8876	6.8131	0.59%
7-Jul-15	6.8387	6.8633	6.8682	6.7779	-0.39%
6-Jul-15	6.8655	6.8252	6.8895	6.8047	-0.46%
3-Jul-15	6.897	6.877	6.9	6.8649	0.28%
2-Jul-15	6.8776	6.8531	6.9018	6.8395	0.33%
1-Jul-15	6.8548	6.9056	6.9285	6.8463	-0.75%
30-Jun-15	6.9063	6.9746	6.9829	6.8888	-1.00%
29-Jun-15	6.9761	6.8505	7.0028	6.7996	0.62%
26-Jun-15	6.933	6.9565	6.9679	6.9089	-0.35%
25-Jun-15	6.9573	6.9527	6.9716	6.9236	0.02%
24-Jun-15	6.956	6.9322	6.9753	6.9228	0.33%
23-Jun-15	6.933	7.0398	7.0456	6.9104	-1.55%
22-Jun-15	7.0422	7.0541	7.0857	7.0224	-0.11%
19-Jun-15	7.0497	7.0511	7.0734	7.01	-0.03%
18-Jun-15	7.0521	7.0381	7.1005	7.0337	0.17%
17-Jun-15	7.0404	6.9827	7.0534	6.9605	0.81%
16-Jun-15	6.9837	7.0063	7.0338	6.956	-0.32%
15-Jun-15	7.0059	6.9686	7.0127	6.9455	0.13%
12-Jun-15	6.9965	6.986	7.0138	6.922	0.13%
11-Jun-15	6.9874	7.0271	7.0322	6.9401	-0.59%
10-Jun-15	7.0289	7.0008	7.0657	6.9868	0.38%
9-Jun-15	7.0022	7.0064	7.0404	6.9573	-0.06%
8-Jun-15	7.0064	6.8921	7.0169	6.8723	1.63%
5-Jun-15	6.8938	6.9676	6.9994	6.8524	-1.08%
4-Jun-15	6.969	6.9872	7.0573	6.9602	-0.25%
3-Jun-15	6.9865	6.912	6.9952	6.8657	1.05%
2-Jun-15	6.9137	6.7725	6.9379	6.7644	2.05%
1-Jun-15	6.7745	6.8091	6.813	6.7477	-0.53%
29-May-15	6.8107	6.7867	6.8219	6.7745	0.30%
28-May-15	6.79	6.7611	6.7962	6.7378	0.41%
27-May-15	6.7625	6.7442	6.782	6.7083	0.25%
26-May-15	6.7458	6.8068	6.8116	6.7386	-0.92%
25-May-15	6.8082	6.8188	6.828	6.7946	-0.29%
22-May-15	6.828	6.8848	6.9476	6.8175	-0.85%
21-May-15	6.8862	6.881	6.9289	6.871	0.06%
20-May-15	6.8818	6.9189	6.924	6.8634	-0.55%
19-May-15	6.9201	7.0193	7.0286	6.8997	-1.43%
18-May-15	7.0204	7.1055	7.1066	7.0088	-1.23%
15-May-15	7.1076	7.0744	7.1169	7.026	0.45%
14-May-15	7.0759	7.0462	7.0989	7.0335	0.41%
13-May-15	7.0469	6.9617	7.0636	6.9494	1.22%
12-May-15	6.962	6.9251	7.0023	6.912	0.51%
11-May-15	6.9268	6.9509	6.9588	6.9102	-0.44%
8-May-15	6.9573	6.9914	7.01	6.9391	-0.50%
7-May-15	6.9926	7.0346	7.0708	6.9734	-0.67%
6-May-15	7.0396	6.9406	7.0514	6.9333	1.40%
5-May-15	6.9421	6.9194	6.965	6.8661	0.31%
4-May-15	6.9206	6.946	6.9684	6.9045	-0.40%
1-May-15	6.9481	6.959	7.0033	6.9299	-0.21%
30-Apr-15	6.9624	6.8981	6.9896	6.8682	0.89%
29-Apr-15	6.9008	6.8114	6.9367	6.7989	1.29%
28-Apr-15	6.8129	6.7732	6.8191	6.7389	0.61%
27-Apr-15	6.7716	6.7318	6.7958	6.7212	0.55%
24-Apr-15	6.7348	6.7065	6.7538	6.6818	0.38%
23-Apr-15	6.7092	6.6419	6.7222	6.6108	0.98%
22-Apr-15	6.644	6.6562	6.6905	6.6314	-0.20%
21-Apr-15	6.6571	6.6569	6.6869	6.6072	-0.02%
20-Apr-15	6.6586	6.7058	6.7094	6.6414	-0.59%
17-Apr-15	6.698	6.6655	6.7247	6.6493	0.45%
16-Apr-15	6.668	6.6274	6.7033	6.5806	0.55%
15-Apr-15	6.6312	6.6169	6.6412	6.5573	0.21%
14-Apr-15	6.6175	6.5664	6.6516	6.5431	0.73%
13-Apr-15	6.5695	6.5805	6.6007	6.5378	-0.21%
10-Apr-15	6.5835	6.6133	6.6354	6.56	-0.47%
9-Apr-15	6.6148	6.6858	6.6927	6.5996	-1.07%
8-Apr-15	6.6866	6.6992	6.7536	6.6752	-0.22%
7-Apr-15	6.7016	6.7621	6.7828	6.6924	-0.94%
6-Apr-15	6.7655	6.8049	6.8361	6.7559	-0.50%
3-Apr-15	6.7992	6.7427	6.8302	6.728	0.81%
2-Apr-15	6.7445	6.6699	6.7582	6.6611	1.09%
1-Apr-15	6.672	6.6534	6.6949	6.6419	0.29%
31-Mar-15	6.6527	6.7229	6.7321	6.6404	-1.07%
30-Mar-15	6.7247	6.7657	6.7725	6.7086	-0.63%
27-Mar-15	6.7672	6.7593	6.8051	6.7083	0.11%
26-Mar-15	6.7599	6.8129	6.8635	6.7413	-0.82%
25-Mar-15	6.8156	6.7773	6.8436	6.7624	0.53%
24-Mar-15	6.78	6.8007	6.8452	6.7562	-0.33%
23-Mar-15	6.8022	6.7223	6.8183	6.6846	1.29%
20-Mar-15	6.7153	6.6038	6.7531	6.5912	1.67%
19-Mar-15	6.6049	6.7677	6.7993	6.5747	-2.43%
18-Mar-15	6.7692	6.6221	6.8477	6.5952	2.21%
17-Mar-15	6.6229	6.6164	6.656	6.5982	0.07%
16-Mar-15	6.6185	6.5664	6.6517	6.5439	0.75%
13-Mar-15	6.5693	6.659	6.6626	6.5464	-1.37%
12-Mar-15	6.6604	6.6032	6.6905	6.5714	0.84%
11-Mar-15	6.6048	6.6979	6.7121	6.58	-1.41%
10-Mar-15	6.6991	6.7965	6.8002	6.6942	-1.45%
9-Mar-15	6.798	6.7817	6.8325	6.7761	0.10%
6-Mar-15	6.7914	6.9118	6.9146	6.788	-1.74%
5-Mar-15	6.9118	6.9454	6.9651	6.8836	-0.51%
4-Mar-15	6.9472	7.0107	7.0194	6.9347	-0.93%
3-Mar-15	7.0122	7.0127	7.0392	6.9975	-0.05%
2-Mar-15	7.0155	7.0131	7.0512	6.9955	-0.05%
27-Feb-15	7.0192	7.0075	7.0518	7.0038	0.15%
26-Feb-15	7.0087	7.1097	7.1232	6.9981	-1.45%
25-Feb-15	7.1116	7.0921	7.1281	7.089	0.25%
24-Feb-15	7.0939	7.089	7.1058	7.0596	0.07%
23-Feb-15	7.0886	7.119	7.1398	7.0639	-0.42%
20-Feb-15	7.1186	7.1096	7.1499	7.0539	0.12%
19-Feb-15	7.1099	7.1277	7.1624	7.1015	-0.27%
18-Feb-15	7.1292	7.1365	7.1417	7.0877	-0.13%
17-Feb-15	7.1383	7.0931	7.1621	7.0731	0.63%
16-Feb-15	7.0937	7.1035	7.1422	7.0712	-0.16%
13-Feb-15	7.1049	7.1188	7.1426	7.0998	-0.22%
12-Feb-15	7.1206	7.0743	7.1331	7.0543	0.64%
11-Feb-15	7.0751	7.0636	7.0851	7.04	0.14%
10-Feb-15	7.0651	7.0731	7.0867	7.0343	-0.13%
9-Feb-15	7.0743	7.0639	7.0962	7.0394	0.13%
6-Feb-15	7.0654	7.1737	7.1827	7.0614	-1.53%
5-Feb-15	7.1755	7.0862	7.1899	7.0606	1.22%
4-Feb-15	7.0889	7.1828	7.1867	7.0687	-1.33%
3-Feb-15	7.1846	7.0988	7.2177	7.0776	1.20%
2-Feb-15	7.0997	7.0507	7.1134	7.0482	0.63%
30-Jan-15	7.0553	7.0702	7.1034	7.0476	-0.22%
29-Jan-15	7.0711	7.0509	7.1017	7.0357	0.26%
28-Jan-15	7.0527	7.1045	7.1115	7.0434	-0.74%
27-Jan-15	7.1054	7.0271	7.1323	7.015	1.09%
26-Jan-15	7.0289	6.9653	7.0645	6.9117	0.69%
23-Jan-15	6.9808	7.0553	7.0746	6.9211	-1.08%
22-Jan-15	7.0572	7.2106	7.2316	7.0255	-2.14%
21-Jan-15	7.2118	7.1768	7.2528	7.1706	0.48%
20-Jan-15	7.1775	7.2165	7.2216	7.17	-0.56%
19-Jan-15	7.218	7.1679	7.2398	7.1648	0.51%
16-Jan-15	7.1812	7.1955	7.2339	7.112	-0.21%
15-Jan-15	7.1964	7.3029	7.3087	7.1565	-1.48%
14-Jan-15	7.3047	7.2951	7.3394	7.2651	0.12%
13-Jan-15	7.296	7.3397	7.3545	7.2827	-0.61%
12-Jan-15	7.3405	7.349	7.371	7.3099	-0.16%
9-Jan-15	7.3521	7.3273	7.3565	7.3018	0.32%
8-Jan-15	7.3285	7.354	7.3608	7.3037	-0.38%
7-Jan-15	7.3561	7.386	7.3906	7.331	-0.41%
6-Jan-15	7.3866	7.4218	7.432	7.3823	-0.50%
5-Jan-15	7.4234	7.4461	7.4514	7.3711	-0.34%
2-Jan-15	7.4489	7.5094	7.5159	7.4449	-0.84%
1-Jan-15	7.5119	7.5063	7.5138	7.5026	0.05%
31-Dec-14	7.5084	7.5373	7.5511	7.5045	-0.42%
30-Dec-14	7.5401	7.5594	7.5802	7.5309	-0.28%
29-Dec-14	7.5616	7.5661	7.6045	7.5538	-0.05%
26-Dec-14	7.5651	7.5734	7.5873	7.5574	-0.12%
25-Dec-14	7.5743	7.5783	7.5948	7.5607	-0.06%
24-Dec-14	7.5792	7.5772	7.596	7.5721	0.01%
23-Dec-14	7.5784	7.608	7.6244	7.5728	-0.41%
22-Dec-14	7.6093	7.6035	7.6361	7.5985	0.04%
19-Dec-14	7.606	7.6339	7.6558	7.5997	-0.38%
18-Dec-14	7.6351	7.6471	7.6796	7.6208	-0.18%
17-Dec-14	7.649	7.7418	7.7479	7.6341	-1.23%
16-Dec-14	7.744	7.6973	7.7806	7.6948	0.58%
15-Dec-14	7.6994	7.7089	7.7248	7.6836	-0.14%
12-Dec-14	7.7101	7.6801	7.7255	7.6589	0.38%
11-Dec-14	7.6807	7.687	7.7193	7.6534	-0.10%
10-Dec-14	7.6885	7.6533	7.6892	7.6313	0.41%
9-Dec-14	7.6573	7.6021	7.7025	7.5928	0.71%
8-Dec-14	7.6033	7.55	7.6199	7.5488	0.63%
5-Dec-14	7.5558	7.6182	7.6277	7.5463	-0.83%
4-Dec-14	7.6188	7.5711	7.6674	7.5572	0.63%
3-Dec-14	7.5714	7.6131	7.6221	7.5638	-0.57%
2-Dec-14	7.6149	7.6703	7.6764	7.6094	-0.74%
1-Dec-14	7.6715	7.6485	7.6943	7.6332	0.29%
28-Nov-14	7.6494	7.6529	7.674	7.6312	-0.05%
27-Nov-14	7.6536	7.6763	7.6877	7.651	-0.31%
26-Nov-14	7.6775	7.6534	7.6935	7.6376	0.29%
25-Nov-14	7.655	7.6409	7.6624	7.608	0.17%
24-Nov-14	7.6418	7.5796	7.643	7.5679	0.69%
21-Nov-14	7.5891	7.677	7.6952	7.5777	-1.17%
20-Nov-14	7.6786	7.6812	7.7015	7.6556	-0.05%
19-Nov-14	7.6824	7.673	7.7105	7.6539	0.11%
18-Nov-14	7.6743	7.624	7.6798	7.6191	0.65%
17-Nov-14	7.6247	7.6766	7.7049	7.6203	-0.67%
14-Nov-14	7.6763	7.6401	7.6916	7.5981	0.45%
13-Nov-14	7.6416	7.6191	7.6514	7.6106	0.28%
12-Nov-14	7.6204	7.6397	7.6565	7.6063	-0.26%
11-Nov-14	7.6403	7.5998	7.6556	7.5895	0.52%
10-Nov-14	7.601	7.6231	7.6555	7.5974	-0.32%
7-Nov-14	7.6256	7.562	7.636	7.559	0.82%
6-Nov-14	7.5635	7.6327	7.6613	7.5559	-0.92%
5-Nov-14	7.6339	7.6713	7.6835	7.615	-0.50%
4-Nov-14	7.6719	7.6356	7.692	7.635	0.46%
3-Nov-14	7.6371	7.6497	7.6537	7.6044	-0.24%
31-Oct-14	7.6558	7.711	7.7146	7.6307	-0.73%
30-Oct-14	7.7122	7.7178	7.7245	7.6706	-0.10%
29-Oct-14	7.72	7.7837	7.805	7.7172	-0.83%
28-Oct-14	7.7849	7.7661	7.8032	7.7531	0.23%
27-Oct-14	7.767	7.7567	7.7829	7.7453	0.21%
24-Oct-14	7.7506	7.7375	7.7659	7.7283	0.15%
23-Oct-14	7.739	7.738	7.7585	7.7173	0.00%
22-Oct-14	7.739	7.7822	7.7943	7.7301	-0.57%
21-Oct-14	7.7832	7.8378	7.8588	7.7804	-0.69%
20-Oct-14	7.8375	7.8121	7.8485	7.7943	0.28%
17-Oct-14	7.8157	7.843	7.8616	7.8029	-0.36%
16-Oct-14	7.8436	7.8613	7.8687	7.7787	-0.26%
15-Oct-14	7.8638	7.753	7.8938	7.7309	1.41%
14-Oct-14	7.7543	7.81	7.8217	7.7414	-0.74%
13-Oct-14	7.8118	7.7469	7.8173	7.7358	0.90%
10-Oct-14	7.7423	7.7788	7.7974	7.7273	-0.48%
9-Oct-14	7.7794	7.8155	7.8437	7.7623	-0.49%
8-Oct-14	7.8174	7.7763	7.8266	7.7456	0.51%
7-Oct-14	7.7778	7.7677	7.7857	7.7235	0.12%
6-Oct-14	7.7686	7.6774	7.7821	7.6744	1.10%
3-Oct-14	7.6842	7.775	7.7812	7.6725	-1.19%
2-Oct-14	7.7765	7.7468	7.7949	7.7412	0.35%
1-Oct-14	7.7492	7.7523	7.759	7.7234	-0.06%
30-Sep-14	7.7541	7.7994	7.8072	7.7155	-0.61%
29-Sep-14	7.8013	7.771	7.8204	7.7593	0.38%
26-Sep-14	7.7719	7.8228	7.8304	7.7655	-0.66%
25-Sep-14	7.8237	7.8394	7.8441	7.7929	-0.24%
24-Sep-14	7.8426	7.8827	7.8953	7.8357	-0.54%
23-Sep-14	7.8852	7.8893	7.9196	7.8815	-0.07%
22-Sep-14	7.8905	7.8755	7.8996	7.8678	0.15%
19-Sep-14	7.8784	7.9341	7.9394	7.8755	-0.72%
18-Sep-14	7.9354	7.8966	7.9403	7.8775	0.47%
17-Sep-14	7.8981	7.9639	7.9697	7.888	-0.84%
16-Sep-14	7.9653	7.9453	7.9868	7.9428	0.21%
15-Sep-14	7.9487	7.9594	7.9649	7.9268	-0.06%
12-Sep-14	7.9536	7.9218	7.9628	7.9156	0.38%
11-Sep-14	7.9236	7.9154	7.9395	7.9051	0.08%
10-Sep-14	7.9173	7.9372	7.9489	7.8946	-0.27%
9-Sep-14	7.939	7.9181	7.9525	7.8883	0.25%
8-Sep-14	7.9194	7.9464	7.96	7.9089	-0.41%
5-Sep-14	7.9523	7.9448	7.9744	7.9307	0.08%
4-Sep-14	7.9463	8.0727	8.0785	7.9295	-1.61%
3-Sep-14	8.0761	8.0723	8.0822	8.0603	0.02%
2-Sep-14	8.0745	8.0626	8.0764	8.0565	0.14%
1-Sep-14	8.0632	8.0701	8.0743	8.0541	-0.06%
29-Aug-14	8.0678	8.0943	8.1071	8.0658	-0.37%
28-Aug-14	8.0981	8.1038	8.1219	8.082	-0.08%
27-Aug-14	8.1048	8.1006	8.1159	8.0862	0.03%
26-Aug-14	8.1023	8.1177	8.1329	8.0981	-0.21%
25-Aug-14	8.1192	8.1304	8.1319	8.1082	-0.34%
22-Aug-14	8.1468	8.1691	8.1883	8.131	-0.29%
21-Aug-14	8.1704	8.1404	8.1747	8.1348	0.35%
20-Aug-14	8.1419	8.1783	8.1873	8.1367	-0.47%
19-Aug-14	8.1802	8.2076	8.2108	8.174	-0.35%
18-Aug-14	8.2089	8.2321	8.2374	8.2009	-0.34%
15-Aug-14	8.2367	8.2221	8.2446	8.2107	0.17%
14-Aug-14	8.2225	8.2218	8.2502	8.2118	-0.02%
13-Aug-14	8.224	8.232	8.2554	8.2089	-0.11%
12-Aug-14	8.233	8.2355	8.2371	8.211	-0.04%
11-Aug-14	8.2367	8.2486	8.2585	8.2312	-0.23%
8-Aug-14	8.2561	8.2334	8.2696	8.2152	0.26%
7-Aug-14	8.2347	8.2467	8.2538	8.2174	-0.16%
6-Aug-14	8.2476	8.253	8.2565	8.2152	-0.08%
5-Aug-14	8.2539	8.2915	8.2936	8.2419	-0.47%
4-Aug-14	8.2928	8.2963	8.3035	8.2828	-0.08%
1-Aug-14	8.2998	8.2666	8.3091	8.2605	0.41%
31-Jul-14	8.2663	8.2669	8.2762	8.2542	-0.02%
30-Jul-14	8.2679	8.2861	8.294	8.2478	-0.24%
29-Jul-14	8.2881	8.3147	8.3166	8.2824	-0.34%
28-Jul-14	8.3163	8.3149	8.3202	8.3041	0.00%
25-Jul-14	8.3163	8.3395	8.352	8.3087	-0.29%
24-Jul-14	8.3405	8.344	8.3535	8.3196	-0.07%
23-Jul-14	8.3467	8.351	8.3568	8.3391	-0.07%
22-Jul-14	8.3526	8.3962	8.4002	8.3473	-0.53%
21-Jul-14	8.3972	8.3963	8.409	8.3887	0.01%
18-Jul-14	8.396	8.39	8.4029	8.3739	0.05%
17-Jul-14	8.3919	8.3896	8.4014	8.3838	0.01%
16-Jul-14	8.3912	8.4217	8.4286	8.3865	-0.41%
15-Jul-14	8.4255	8.4518	8.464	8.4174	-0.32%
14-Jul-14	8.4526	8.4372	8.4654	8.4325	0.12%
11-Jul-14	8.4424	8.4401	8.4524	8.4304	0.00%
10-Jul-14	8.442	8.4578	8.4627	8.4277	-0.21%
9-Jul-14	8.4598	8.4402	8.4616	8.4308	0.21%
8-Jul-14	8.4421	8.4394	8.4452	8.4253	0.02%
7-Jul-14	8.4406	8.4341	8.4443	8.4162	0.07%
4-Jul-14	8.4347	8.4539	8.4564	8.4258	-0.24%
3-Jul-14	8.4552	8.4818	8.4912	8.4445	-0.34%
2-Jul-14	8.484	8.4791	8.4997	8.4706	0.03%
1-Jul-14	8.4813	8.4933	8.4974	8.4772	-0.15%
30-Jun-14	8.4942	8.4845	8.498	8.458	0.08%
27-Jun-14	8.4876	8.4696	8.4895	8.4615	0.19%
26-Jun-14	8.4718	8.4961	8.5008	8.4478	-0.30%
25-Jun-14	8.4974	8.4776	8.5111	8.4733	0.23%
24-Jun-14	8.4777	8.4679	8.492	8.4609	0.09%
23-Jun-14	8.4701	8.4603	8.4794	8.4486	0.06%
20-Jun-14	8.465	8.4754	8.4886	8.4416	-0.14%
19-Jun-14	8.4769	8.4709	8.502	8.4532	0.06%
18-Jun-14	8.4719	8.4341	8.4744	8.43	0.44%
17-Jun-14	8.4347	8.4492	8.4591	8.4273	-0.21%
16-Jun-14	8.4528	8.4033	8.4565	8.3991	0.52%
13-Jun-14	8.4092	8.4253	8.4365	8.3939	-0.22%
12-Jun-14	8.4279	8.4267	8.441	8.3998	-0.01%
11-Jun-14	8.4285	8.4317	8.4441	8.4166	-0.06%
10-Jun-14	8.4333	8.4816	8.4838	8.4223	-0.59%
9-Jun-14	8.4831	8.5266	8.5318	8.4741	-0.52%
6-Jun-14	8.5273	8.5441	8.5498	8.5116	-0.23%
5-Jun-14	8.5468	8.4973	8.5537	8.4452	0.55%
4-Jun-14	8.4999	8.5218	8.5257	8.4954	-0.28%
3-Jun-14	8.5235	8.4936	8.536	8.4911	0.34%
2-Jun-14	8.495	8.5167	8.5256	8.4873	-0.25%
30-May-14	8.5165	8.483	8.5284	8.4811	0.37%
29-May-14	8.4849	8.4973	8.5173	8.4793	-0.18%
28-May-14	8.4998	8.5167	8.5405	8.496	-0.24%
27-May-14	8.5203	8.5128	8.5372	8.5029	0.07%
26-May-14	8.5144	8.497	8.52	8.489	0.14%
23-May-14	8.5029	8.5136	8.5174	8.4901	-0.14%
22-May-14	8.5146	8.5305	8.5352	8.5061	-0.21%
21-May-14	8.5321	8.5469	8.5586	8.4988	-0.19%
20-May-14	8.5481	8.5493	8.5543	8.5313	-0.03%
19-May-14	8.5509	8.5401	8.5678	8.5308	0.17%
16-May-14	8.5364	8.5413	8.559	8.5295	-0.08%
15-May-14	8.5429	8.542	8.5566	8.5026	0.00%
14-May-14	8.543	8.5351	8.5518	8.5277	0.07%
13-May-14	8.5367	8.5794	8.5915	8.5257	-0.52%
12-May-14	8.581	8.5619	8.591	8.5607	0.14%
9-May-14	8.5689	8.618	8.6292	8.5582	-0.60%
8-May-14	8.6203	8.6716	8.7149	8.6137	-0.61%
7-May-14	8.6736	8.6703	8.6904	8.6589	0.03%
6-May-14	8.6706	8.6647	8.6868	8.6428	0.05%
5-May-14	8.6663	8.6814	8.6955	8.6568	-0.18%
2-May-14	8.682	8.6801	8.6889	8.6438	0.01%
1-May-14	8.6814	8.6782	8.694	8.6751	0.01%
30-Apr-14	8.6802	8.6426	8.6864	8.6219	0.42%
29-Apr-14	8.6436	8.6578	8.6825	8.6383	-0.19%
28-Apr-14	8.6604	8.6503	8.6792	8.6313	0.11%
25-Apr-14	8.6507	8.6415	8.6613	8.6378	0.08%
24-Apr-14	8.6438	8.6176	8.6516	8.6157	0.29%
23-Apr-14	8.6186	8.61	8.6423	8.6042	0.09%
22-Apr-14	8.6109	8.5881	8.624	8.585	0.25%
21-Apr-14	8.5891	8.5941	8.6196	8.5838	-0.11%
18-Apr-14	8.5988	8.5894	8.6044	8.5857	0.08%
17-Apr-14	8.5916	8.5935	8.6233	8.5875	-0.05%
16-Apr-14	8.5955	8.5931	8.6188	8.5854	0.00%
15-Apr-14	8.5951	8.5935	8.6082	8.576	0.00%
14-Apr-14	8.5951	8.5937	8.6135	8.586	-0.34%
11-Apr-14	8.6248	8.6264	8.636	8.6098	-0.04%
10-Apr-14	8.628	8.5899	8.6349	8.5835	0.43%
9-Apr-14	8.5912	8.5476	8.5956	8.5293	0.49%
8-Apr-14	8.5492	8.5344	8.5597	8.5211	0.15%
7-Apr-14	8.5363	8.5071	8.5413	8.5027	0.28%
4-Apr-14	8.5127	8.5192	8.5307	8.4922	-0.10%
3-Apr-14	8.5211	8.5424	8.5751	8.5061	-0.26%
2-Apr-14	8.5437	8.5592	8.5775	8.533	-0.21%
1-Apr-14	8.5615	8.5581	8.5757	8.5355	0.00%
31-Mar-14	8.5617	8.5436	8.5841	8.5367	0.21%
28-Mar-14	8.5436	8.5351	8.5561	8.5093	0.08%
27-Mar-14	8.5368	8.5552	8.5731	8.5276	-0.25%
26-Mar-14	8.5584	8.5729	8.5901	8.5521	-0.19%
25-Mar-14	8.5751	8.5729	8.5881	8.5251	0.01%
24-Mar-14	8.5745	8.5846	8.5974	8.5245	-0.14%
21-Mar-14	8.5865	8.5794	8.599	8.5659	0.06%
20-Mar-14	8.581	8.5661	8.6266	8.5537	0.13%
19-Mar-14	8.5701	8.6264	8.6433	8.5518	-0.67%
18-Mar-14	8.628	8.5996	8.633	8.5936	0.31%
17-Mar-14	8.6012	8.554	8.6179	8.5417	0.51%
14-Mar-14	8.5578	8.508	8.5713	8.5013	0.56%
13-Mar-14	8.5102	8.5425	8.5709	8.4939	-0.39%
12-Mar-14	8.5438	8.509	8.5506	8.5034	0.40%
11-Mar-14	8.51	8.5163	8.5204	8.4924	-0.10%
10-Mar-14	8.5185	8.4989	8.5358	8.4934	0.20%
7-Mar-14	8.5018	8.4787	8.5257	8.4527	0.25%
6-Mar-14	8.4806	8.4144	8.4886	8.3857	0.77%
5-Mar-14	8.4156	8.4417	8.4435	8.399	-0.33%
4-Mar-14	8.4434	8.4403	8.4674	8.4307	0.02%
3-Mar-14	8.4419	8.4706	8.4829	8.4348	-0.47%
28-Feb-14	8.4817	8.3995	8.4952	8.3964	0.96%
27-Feb-14	8.4014	8.3817	8.4125	8.3591	0.21%
26-Feb-14	8.3836	8.4166	8.4296	8.3658	-0.41%
25-Feb-14	8.4185	8.3753	8.4313	8.3716	0.51%
24-Feb-14	8.3762	8.3657	8.3971	8.3588	0.08%
21-Feb-14	8.3694	8.3443	8.3822	8.3419	0.29%
20-Feb-14	8.3456	8.3438	8.3738	8.3247	0.01%
19-Feb-14	8.3448	8.3459	8.3672	8.3384	-0.03%
18-Feb-14	8.3475	8.3106	8.3548	8.3033	0.42%
17-Feb-14	8.3126	8.3027	8.3238	8.3014	0.07%
14-Feb-14	8.307	8.2937	8.3221	8.2866	0.14%
13-Feb-14	8.2956	8.2387	8.3035	8.2338	0.66%
12-Feb-14	8.2416	8.2642	8.2779	8.2199	-0.29%
11-Feb-14	8.2658	8.2676	8.2949	8.2587	-0.04%
10-Feb-14	8.2689	8.2643	8.2732	8.2498	0.02%
7-Feb-14	8.2675	8.2343	8.2717	8.2158	0.37%
6-Feb-14	8.2368	8.2004	8.2556	8.1707	0.42%
5-Feb-14	8.2026	8.1919	8.2153	8.1792	0.10%
4-Feb-14	8.1941	8.1949	8.2062	8.1762	-0.04%
3-Feb-14	8.1974	8.1762	8.2041	8.1659	0.28%
31-Jan-14	8.1744	8.2143	8.2247	8.1677	-0.51%
30-Jan-14	8.2162	8.2723	8.2766	8.2065	-0.70%
29-Jan-14	8.2738	8.2694	8.2871	8.2366	0.04%
28-Jan-14	8.2709	8.2686	8.2813	8.2458	0.02%
27-Jan-14	8.2689	8.2715	8.2968	8.2565	-0.05%
24-Jan-14	8.2733	8.2869	8.312	8.2636	-0.18%
23-Jan-14	8.2879	8.1964	8.2903	8.1861	1.10%
22-Jan-14	8.198	8.203	8.2198	8.1885	-0.09%
21-Jan-14	8.2055	8.2011	8.2116	8.177	0.03%
20-Jan-14	8.2027	8.1923	8.2136	8.1711	0.12%
17-Jan-14	8.1926	8.247	8.2497	8.1766	-0.68%
16-Jan-14	8.2485	8.2242	8.2655	8.2128	0.28%
15-Jan-14	8.2256	8.2618	8.2656	8.2103	-0.47%
14-Jan-14	8.2641	8.2605	8.2756	8.2431	0.02%
13-Jan-14	8.2624	8.2717	8.2803	8.2405	-0.13%
10-Jan-14	8.273	8.2371	8.2851	8.2148	0.40%
9-Jan-14	8.24	8.2136	8.2563	8.2014	0.30%
8-Jan-14	8.2152	8.238	8.2518	8.2003	-0.29%
7-Jan-14	8.2393	8.247	8.2641	8.2259	-0.11%
6-Jan-14	8.2485	8.2214	8.2636	8.2133	0.31%
3-Jan-14	8.2231	8.2709	8.2744	8.2172	-0.60%
2-Jan-14	8.2725	8.3263	8.3394	8.2455	-0.65%
1-Jan-14	8.3266	8.3208	8.3357	8.3178	0.06%
31-Dec-13	8.3218	8.3664	8.3734	8.3184	-0.55%
30-Dec-13	8.368	8.3392	8.3777	8.3231	0.34%
27-Dec-13	8.3395	8.3165	8.4311	8.3128	0.27%
26-Dec-13	8.3171	8.3048	8.3231	8.2939	0.14%
25-Dec-13	8.3057	8.3066	8.3239	8.2921	-0.03%
24-Dec-13	8.3082	8.3125	8.3183	8.289	-0.07%
23-Dec-13	8.3138	8.2986	8.3265	8.2962	0.16%
20-Dec-13	8.3004	8.2943	8.3235	8.2713	0.06%
19-Dec-13	8.2951	8.308	8.3148	8.2871	-0.17%
18-Dec-13	8.3093	8.3581	8.387	8.3013	-0.59%
17-Dec-13	8.3587	8.3541	8.3686	8.3302	0.04%
16-Dec-13	8.355	8.3409	8.3781	8.3312	0.14%
13-Dec-13	8.3437	8.3494	8.3602	8.3221	-0.09%
12-Dec-13	8.3514	8.3698	8.3857	8.3385	-0.22%
11-Dec-13	8.3701	8.3524	8.3853	8.3419	0.19%
10-Dec-13	8.3543	8.3395	8.3762	8.3365	0.14%
9-Dec-13	8.3424	8.3481	8.3613	8.3137	0.08%
6-Dec-13	8.3354	8.3236	8.3372	8.2873	0.12%
5-Dec-13	8.325	8.2799	8.3317	8.2475	0.53%
4-Dec-13	8.2809	8.277	8.2876	8.2397	0.02%
3-Dec-13	8.2793	8.2495	8.2939	8.2385	0.35%
2-Dec-13	8.2508	8.2781	8.2979	8.2398	-0.36%
29-Nov-13	8.281	8.2877	8.3008	8.272	-0.10%
28-Nov-13	8.289	8.2726	8.2969	8.2622	0.19%
27-Nov-13	8.2729	8.2675	8.2936	8.2576	0.05%
26-Nov-13	8.269	8.2334	8.2709	8.2316	0.41%
25-Nov-13	8.2351	8.2555	8.2645	8.217	-0.33%
22-Nov-13	8.2621	8.2134	8.2621	8.2001	0.58%
21-Nov-13	8.2144	8.1877	8.2175	8.1617	0.32%
20-Nov-13	8.1884	8.2479	8.273	8.1731	-0.74%
19-Nov-13	8.2496	8.2258	8.2551	8.2162	0.27%
18-Nov-13	8.2273	8.2242	8.2504	8.2071	0.07%
15-Nov-13	8.2218	8.1986	8.2278	8.1822	0.27%
14-Nov-13	8.1998	8.2165	8.225	8.1736	-0.21%
13-Nov-13	8.2171	8.1836	8.2238	8.1574	0.39%
12-Nov-13	8.1851	8.1657	8.1979	8.1373	0.23%
11-Nov-13	8.1661	8.1372	8.1728	8.1263	0.27%
8-Nov-13	8.144	8.173	8.1854	8.1098	-0.36%
7-Nov-13	8.1736	8.2322	8.2475	8.0975	-0.72%
6-Nov-13	8.2328	8.2139	8.2553	8.2086	0.21%
5-Nov-13	8.2152	8.2402	8.2463	8.1987	-0.34%
4-Nov-13	8.243	8.2261	8.2497	8.199	0.20%
1-Nov-13	8.2267	8.2773	8.2833	8.2206	-0.63%
31-Oct-13	8.2791	8.369	8.3726	8.2724	-1.09%
30-Oct-13	8.3705	8.3697	8.4003	8.3452	-0.01%
29-Oct-13	8.3713	8.3874	8.4127	8.3642	-0.21%
28-Oct-13	8.3886	8.3969	8.4082	8.3819	-0.12%
25-Oct-13	8.399	8.3925	8.4137	8.3792	0.07%
24-Oct-13	8.3932	8.3797	8.409	8.3722	0.15%
23-Oct-13	8.3809	8.3961	8.3997	8.3578	-0.19%
22-Oct-13	8.3966	8.335	8.4039	8.324	0.72%
21-Oct-13	8.3362	8.3438	8.3474	8.3155	-0.08%
18-Oct-13	8.3432	8.3384	8.3548	8.3209	0.04%
17-Oct-13	8.3396	8.2552	8.3433	8.243	1.02%
16-Oct-13	8.2558	8.2519	8.2759	8.2174	0.04%
15-Oct-13	8.2529	8.2816	8.2869	8.2251	-0.37%
14-Oct-13	8.2832	8.2889	8.3052	8.2713	-0.06%
11-Oct-13	8.2885	8.2671	8.313	8.2641	0.24%
10-Oct-13	8.2686	8.2773	8.2845	8.2532	-0.12%
9-Oct-13	8.2788	8.3069	8.3268	8.254	-0.35%
8-Oct-13	8.3082	8.3116	8.3302	8.2936	-0.07%
7-Oct-13	8.3142	8.2957	8.3203	8.2871	0.18%
4-Oct-13	8.2995	8.3336	8.3448	8.2846	-0.44%
3-Oct-13	8.3363	8.3085	8.3534	8.3079	0.29%
2-Oct-13	8.3121	8.2767	8.3305	8.2657	0.39%
[truncated: 717 more rows]
