# Supplementary material for: Empirical mode decomposition using deep learning model for financial market forecasting
Source: PeerJ Comput Sci. 2022 Sep 14;8:e1076. doi: 10.7717/peerj-cs.1076 (PMC9575866; doi:10.7717/peerj-cs.1076)
Supplement: Supplemental Information 4 [file peerj-cs-08-1076-s004.csv]

Date	Price	Open	High	Low	Change %
31-May-21	0.157	0.157	0.1573	0.1568	0.00%
28-May-21	0.157	0.1567	0.1572	0.1566	0.23%
27-May-21	0.1566	0.1564	0.1569	0.1563	0.14%
26-May-21	0.1564	0.156	0.1566	0.156	0.30%
25-May-21	0.156	0.156	0.1562	0.1559	0.14%
24-May-21	0.1557	0.1553	0.1559	0.1553	0.21%
21-May-21	0.1554	0.1554	0.1556	0.1553	0.00%
20-May-21	0.1554	0.1554	0.1555	0.1552	0.00%
19-May-21	0.1554	0.1557	0.1557	0.1553	-0.15%
18-May-21	0.1556	0.1554	0.1558	0.1554	0.20%
17-May-21	0.1553	0.1552	0.1554	0.1551	0.00%
14-May-21	0.1553	0.1551	0.1555	0.155	0.25%
13-May-21	0.155	0.1549	0.1551	0.1548	0.06%
12-May-21	0.1549	0.1555	0.1556	0.1548	-0.43%
11-May-21	0.1555	0.1556	0.1558	0.1554	-0.19%
10-May-21	0.1558	0.1554	0.156	0.1554	0.26%
7-May-21	0.1554	0.1547	0.1555	0.1546	0.53%
6-May-21	0.1546	0.1543	0.1547	0.1542	0.09%
5-May-21	0.1545	0.1545	0.1545	0.1545	0.00%
4-May-21	0.1545	0.1545	0.1545	0.1545	0.00%
3-May-21	0.1545	0.1545	0.1545	0.1545	0.00%
30-Apr-21	0.1545	0.1545	0.1547	0.1544	0.00%
29-Apr-21	0.1545	0.1545	0.1547	0.1543	0.11%
28-Apr-21	0.1543	0.1542	0.1544	0.1541	0.04%
27-Apr-21	0.1542	0.1542	0.1543	0.1541	0.05%
26-Apr-21	0.1542	0.1542	0.1543	0.154	0.15%
23-Apr-21	0.1539	0.154	0.1541	0.1538	-0.07%
22-Apr-21	0.154	0.1541	0.1543	0.1539	0.00%
21-Apr-21	0.154	0.1538	0.1541	0.1538	0.14%
20-Apr-21	0.1538	0.1537	0.1541	0.1536	0.17%
19-Apr-21	0.1536	0.1532	0.1537	0.1531	0.15%
16-Apr-21	0.1533	0.1531	0.1534	0.153	0.00%
15-Apr-21	0.1533	0.1531	0.1534	0.1528	0.10%
14-Apr-21	0.1531	0.1529	0.1532	0.1528	0.23%
13-Apr-21	0.1528	0.1528	0.1529	0.1526	0.11%
12-Apr-21	0.1526	0.1525	0.1528	0.1524	0.00%
9-Apr-21	0.1526	0.1527	0.1528	0.1524	0.00%
8-Apr-21	0.1526	0.1527	0.1528	0.1526	-0.12%
7-Apr-21	0.1528	0.1529	0.153	0.1527	0.00%
6-Apr-21	0.1529	0.1526	0.1529	0.1524	0.38%
5-Apr-21	0.1523	0.1523	0.1523	0.1523	0.04%
2-Apr-21	0.1522	0.1524	0.1525	0.1522	-0.06%
1-Apr-21	0.1523	0.1525	0.1526	0.152	-0.19%
31-Mar-21	0.1526	0.1522	0.1528	0.1522	0.29%
30-Mar-21	0.1522	0.152	0.1524	0.152	0.00%
29-Mar-21	0.1522	0.1529	0.1529	0.1521	-0.45%
26-Mar-21	0.1529	0.1529	0.153	0.1527	0.09%
25-Mar-21	0.1527	0.1532	0.1532	0.1527	-0.32%
24-Mar-21	0.1532	0.1534	0.1535	0.1532	-0.14%
23-Mar-21	0.1534	0.1537	0.1537	0.1534	-0.13%
22-Mar-21	0.1536	0.1536	0.1537	0.1535	0.04%
19-Mar-21	0.1536	0.1536	0.1538	0.1534	-0.06%
18-Mar-21	0.1537	0.154	0.1541	0.1535	0.00%
17-Mar-21	0.1537	0.1537	0.1539	0.1537	0.00%
16-Mar-21	0.1537	0.1539	0.154	0.1537	-0.09%
15-Mar-21	0.1538	0.154	0.154	0.1536	0.13%
12-Mar-21	0.1536	0.1543	0.1544	0.1536	-0.22%
11-Mar-21	0.154	0.1539	0.1543	0.1538	0.19%
10-Mar-21	0.1537	0.1536	0.1538	0.1534	0.00%
9-Mar-21	0.1537	0.1532	0.1538	0.1528	0.29%
8-Mar-21	0.1532	0.1539	0.154	0.1531	-0.45%
5-Mar-21	0.1539	0.1546	0.1546	0.1539	-0.42%
4-Mar-21	0.1545	0.1545	0.1547	0.1545	-0.04%
3-Mar-21	0.1546	0.1546	0.1549	0.1545	0.07%
2-Mar-21	0.1545	0.1547	0.1547	0.1544	-0.08%
1-Mar-21	0.1546	0.1546	0.1548	0.1545	0.16%
26-Feb-21	0.1544	0.1543	0.1549	0.1542	-0.33%
25-Feb-21	0.1549	0.1549	0.1551	0.1548	0.00%
24-Feb-21	0.1549	0.1549	0.1552	0.1547	0.18%
23-Feb-21	0.1546	0.1549	0.155	0.1545	0.00%
22-Feb-21	0.1546	0.1548	0.1549	0.1546	-0.11%
19-Feb-21	0.1548	0.1545	0.155	0.1544	0.46%
18-Feb-21	0.1541	0.1551	0.1552	0.1541	-0.48%
17-Feb-21	0.1548	0.1548	0.1548	0.1548	0.00%
16-Feb-21	0.1548	0.1548	0.1548	0.1548	0.00%
15-Feb-21	0.1548	0.1548	0.1548	0.1548	0.00%
12-Feb-21	0.1548	0.1548	0.1548	0.1548	0.06%
11-Feb-21	0.1547	0.1548	0.1549	0.1548	-0.05%
10-Feb-21	0.1548	0.1554	0.1555	0.1548	-0.35%
9-Feb-21	0.1554	0.1551	0.1555	0.1549	0.25%
8-Feb-21	0.155	0.1548	0.1551	0.1547	0.23%
5-Feb-21	0.1546	0.1546	0.1548	0.1543	0.08%
4-Feb-21	0.1545	0.1548	0.1549	0.1545	-0.15%
3-Feb-21	0.1547	0.1549	0.1549	0.1547	-0.06%
2-Feb-21	0.1548	0.1547	0.1551	0.1546	0.17%
1-Feb-21	0.1546	0.1555	0.1555	0.1545	-0.60%
29-Jan-21	0.1555	0.1549	0.1557	0.1546	0.30%
28-Jan-21	0.155	0.1541	0.1551	0.154	0.54%
27-Jan-21	0.1542	0.1548	0.1549	0.1541	-0.28%
26-Jan-21	0.1546	0.1544	0.1547	0.1544	0.22%
25-Jan-21	0.1543	0.1542	0.1545	0.1542	0.00%
22-Jan-21	0.1543	0.1548	0.1548	0.1542	-0.28%
21-Jan-21	0.1547	0.1549	0.1549	0.1546	0.05%
20-Jan-21	0.1546	0.1544	0.1547	0.1544	0.19%
19-Jan-21	0.1543	0.154	0.1544	0.154	0.23%
18-Jan-21	0.154	0.1543	0.1544	0.1539	-0.20%
15-Jan-21	0.1543	0.1546	0.1547	0.1543	-0.10%
14-Jan-21	0.1544	0.1546	0.1548	0.1544	-0.11%
13-Jan-21	0.1546	0.155	0.1551	0.1545	-0.03%
12-Jan-21	0.1547	0.1544	0.1549	0.1543	0.24%
11-Jan-21	0.1543	0.1543	0.1546	0.154	-0.09%
8-Jan-21	0.1544	0.1544	0.1548	0.1544	0.00%
7-Jan-21	0.1544	0.1548	0.1549	0.1543	-0.21%
6-Jan-21	0.1547	0.1549	0.155	0.1547	-0.11%
5-Jan-21	0.1549	0.1548	0.1555	0.1546	0.09%
4-Jan-21	0.1547	0.1535	0.1549	0.1534	1.08%
1-Jan-21	0.1531	0.1532	0.1532	0.1531	-0.07%
31-Dec-20	0.1532	0.1533	0.1535	0.1525	-0.04%
30-Dec-20	0.1532	0.1531	0.1534	0.153	0.09%
29-Dec-20	0.1531	0.153	0.1532	0.1529	0.12%
28-Dec-20	0.1529	0.1529	0.1532	0.1528	0.05%
25-Dec-20	0.1528	0.1531	0.1534	0.1528	-0.19%
24-Dec-20	0.1531	0.1529	0.1532	0.1529	0.17%
23-Dec-20	0.1529	0.1527	0.1531	0.1525	0.04%
22-Dec-20	0.1528	0.1528	0.1529	0.1526	0.14%
21-Dec-20	0.1526	0.1527	0.1528	0.1525	-0.19%
18-Dec-20	0.1529	0.1531	0.1531	0.1528	-0.09%
17-Dec-20	0.153	0.1532	0.1532	0.1528	0.00%
16-Dec-20	0.1531	0.153	0.1533	0.1528	0.11%
15-Dec-20	0.1529	0.1528	0.153	0.1525	0.21%
14-Dec-20	0.1526	0.1531	0.1531	0.1526	-0.09%
11-Dec-20	0.1527	0.153	0.153	0.1527	0.00%
10-Dec-20	0.1527	0.1528	0.1529	0.1526	0.00%
9-Dec-20	0.1528	0.1532	0.1534	0.1527	-0.16%
8-Dec-20	0.153	0.1531	0.1534	0.1529	-0.09%
7-Dec-20	0.1531	0.1532	0.1532	0.1528	0.05%
4-Dec-20	0.1531	0.1528	0.1532	0.1526	0.17%
3-Dec-20	0.1528	0.1526	0.1529	0.1523	0.30%
2-Dec-20	0.1524	0.1523	0.1526	0.1522	0.16%
1-Dec-20	0.1521	0.152	0.1524	0.1518	0.12%
30-Nov-20	0.1519	0.152	0.1522	0.1516	0.00%
27-Nov-20	0.152	0.1521	0.1522	0.1519	-0.04%
26-Nov-20	0.152	0.1523	0.1524	0.152	0.09%
25-Nov-20	0.1519	0.1517	0.1522	0.1517	0.15%
24-Nov-20	0.1517	0.152	0.1521	0.1517	-0.09%
23-Nov-20	0.1518	0.1526	0.1526	0.1518	-0.33%
20-Nov-20	0.1523	0.1521	0.1524	0.1519	0.35%
19-Nov-20	0.1518	0.1524	0.1524	0.1517	-0.39%
18-Nov-20	0.1524	0.1525	0.1529	0.1523	-0.07%
17-Nov-20	0.1525	0.1519	0.1527	0.1519	0.44%
16-Nov-20	0.1518	0.1518	0.1522	0.1517	0.34%
13-Nov-20	0.1513	0.1511	0.1514	0.1509	0.08%
12-Nov-20	0.1512	0.1508	0.1513	0.1507	0.27%
11-Nov-20	0.1508	0.1513	0.1517	0.1508	-0.23%
10-Nov-20	0.1511	0.151	0.1516	0.1509	0.22%
9-Nov-20	0.1508	0.1517	0.1524	0.1507	-0.24%
6-Nov-20	0.1512	0.1512	0.1514	0.1506	-0.07%
5-Nov-20	0.1513	0.1506	0.1514	0.1501	0.74%
4-Nov-20	0.1502	0.1491	0.1503	0.1481	0.31%
3-Nov-20	0.1497	0.1497	0.1498	0.1493	0.20%
2-Nov-20	0.1494	0.1494	0.1497	0.1492	0.00%
30-Oct-20	0.1494	0.1489	0.1497	0.1489	0.34%
29-Oct-20	0.1489	0.1486	0.1492	0.1486	0.21%
28-Oct-20	0.1486	0.1489	0.1491	0.1486	-0.35%
27-Oct-20	0.1491	0.149	0.1493	0.1487	0.09%
26-Oct-20	0.149	0.1496	0.1497	0.1489	-0.35%
23-Oct-20	0.1495	0.1496	0.15	0.1494	-0.03%
22-Oct-20	0.1495	0.1504	0.1505	0.1495	-0.52%
21-Oct-20	0.1503	0.1498	0.1506	0.1498	0.39%
20-Oct-20	0.1497	0.1497	0.1498	0.1494	0.09%
19-Oct-20	0.1496	0.1493	0.1497	0.1492	0.22%
16-Oct-20	0.1493	0.1488	0.1494	0.1487	0.43%
15-Oct-20	0.1486	0.1489	0.1489	0.1485	-0.16%
14-Oct-20	0.1489	0.1482	0.149	0.1482	0.47%
13-Oct-20	0.1482	0.148	0.1485	0.1479	0.00%
12-Oct-20	0.1482	0.1494	0.1494	0.148	-0.75%
9-Oct-20	0.1493	0.1487	0.1494	0.1486	1.41%
8-Oct-20	0.1473	0.1473	0.1473	0.1473	0.00%
7-Oct-20	0.1473	0.1473	0.1473	0.1473	0.00%
6-Oct-20	0.1473	0.1473	0.1473	0.1473	0.00%
5-Oct-20	0.1473	0.1473	0.1473	0.1473	0.00%
2-Oct-20	0.1472	0.1473	0.1473	0.1473	0.00%
1-Oct-20	0.1472	0.1473	0.1473	0.1473	0.00%
30-Sep-20	0.1472	0.1468	0.1474	0.1467	0.38%
29-Sep-20	0.1467	0.1466	0.1468	0.1465	-0.07%
28-Sep-20	0.1468	0.1467	0.1468	0.1465	0.18%
25-Sep-20	0.1465	0.1469	0.1469	0.1463	0.07%
24-Sep-20	0.1464	0.1469	0.1469	0.1463	-0.27%
23-Sep-20	0.1468	0.1472	0.1474	0.1468	-0.44%
22-Sep-20	0.1475	0.1469	0.1477	0.1469	0.36%
21-Sep-20	0.1469	0.1479	0.148	0.1469	-0.51%
18-Sep-20	0.1477	0.1481	0.1481	0.1476	-0.04%
17-Sep-20	0.1477	0.148	0.1481	0.1475	-0.18%
16-Sep-20	0.148	0.1476	0.1481	0.1475	0.39%
15-Sep-20	0.1474	0.1468	0.1477	0.1468	0.44%
14-Sep-20	0.1468	0.1463	0.1469	0.1463	0.33%
11-Sep-20	0.1463	0.1463	0.1464	0.1462	0.00%
10-Sep-20	0.1463	0.1464	0.1465	0.1461	0.00%
9-Sep-20	0.1463	0.1461	0.1464	0.1458	0.20%
8-Sep-20	0.146	0.1464	0.1465	0.146	-0.27%
7-Sep-20	0.1464	0.1464	0.1465	0.1463	0.19%
4-Sep-20	0.1461	0.1461	0.1463	0.146	0.09%
3-Sep-20	0.146	0.1463	0.1465	0.146	-0.16%
2-Sep-20	0.1462	0.1464	0.1466	0.1462	-0.14%
1-Sep-20	0.1464	0.1461	0.1468	0.146	0.30%
31-Aug-20	0.146	0.1457	0.1462	0.1457	0.24%
28-Aug-20	0.1456	0.1451	0.1458	0.1451	0.42%
27-Aug-20	0.145	0.1452	0.1455	0.145	-0.12%
26-Aug-20	0.1452	0.1448	0.1452	0.1448	0.40%
25-Aug-20	0.1446	0.1447	0.1448	0.1446	0.11%
24-Aug-20	0.1445	0.1446	0.1447	0.1445	0.00%
21-Aug-20	0.1445	0.1447	0.1449	0.1444	-0.05%
20-Aug-20	0.1446	0.1445	0.1447	0.1443	0.07%
19-Aug-20	0.1445	0.1446	0.1448	0.1444	0.00%
18-Aug-20	0.1445	0.1442	0.1447	0.1441	0.17%
17-Aug-20	0.1442	0.1439	0.1443	0.1439	0.24%
14-Aug-20	0.1439	0.1439	0.1441	0.1438	-0.07%
13-Aug-20	0.144	0.1443	0.1443	0.1439	-0.12%
12-Aug-20	0.1441	0.1439	0.1442	0.1437	0.19%
11-Aug-20	0.1439	0.1436	0.1441	0.1436	0.16%
10-Aug-20	0.1436	0.1436	0.1437	0.1434	0.09%
7-Aug-20	0.1435	0.1438	0.1438	0.1433	-0.20%
6-Aug-20	0.1438	0.1442	0.1442	0.1438	-0.24%
5-Aug-20	0.1441	0.1436	0.1442	0.1435	0.53%
4-Aug-20	0.1434	0.1432	0.1434	0.1431	0.10%
3-Aug-20	0.1432	0.1432	0.1435	0.1431	-0.09%
31-Jul-20	0.1434	0.143	0.1435	0.143	0.48%
30-Jul-20	0.1427	0.143	0.143	0.1427	-0.11%
29-Jul-20	0.1428	0.1428	0.143	0.1427	0.00%
28-Jul-20	0.1428	0.1431	0.1431	0.1426	-0.06%
27-Jul-20	0.1429	0.1429	0.143	0.1427	0.32%
24-Jul-20	0.1425	0.1428	0.1428	0.1424	-0.22%
23-Jul-20	0.1428	0.1427	0.143	0.1426	-0.04%
22-Jul-20	0.1428	0.1434	0.1436	0.1426	-0.29%
21-Jul-20	0.1432	0.1432	0.1433	0.1429	0.04%
20-Jul-20	0.1432	0.143	0.1432	0.1428	0.13%
17-Jul-20	0.143	0.1429	0.143	0.1428	-0.04%
16-Jul-20	0.1431	0.1432	0.1432	0.1428	0.00%
15-Jul-20	0.1431	0.143	0.1432	0.1427	0.28%
14-Jul-20	0.1427	0.1426	0.1428	0.1424	-0.14%
13-Jul-20	0.1429	0.1428	0.143	0.1427	0.08%
10-Jul-20	0.1428	0.1429	0.1429	0.1426	-0.12%
9-Jul-20	0.1429	0.1429	0.1433	0.1428	0.13%
8-Jul-20	0.1428	0.1424	0.1429	0.1423	0.15%
7-Jul-20	0.1425	0.1427	0.1428	0.1423	0.09%
6-Jul-20	0.1424	0.1416	0.1425	0.1416	0.65%
3-Jul-20	0.1415	0.1415	0.1416	0.1414	0.00%
2-Jul-20	0.1415	0.1416	0.1416	0.1414	0.06%
1-Jul-20	0.1414	0.1415	0.1417	0.1414	-0.09%
30-Jun-20	0.1415	0.1414	0.1416	0.1412	0.24%
29-Jun-20	0.1412	0.1412	0.1414	0.1412	-0.07%
26-Jun-20	0.1413	0.1413	0.1413	0.1413	0.00%
25-Jun-20	0.1413	0.1413	0.1413	0.1413	0.00%
24-Jun-20	0.1413	0.1417	0.1418	0.1413	-0.27%
23-Jun-20	0.1416	0.1415	0.1417	0.1411	0.12%
22-Jun-20	0.1415	0.1412	0.1415	0.1412	0.07%
19-Jun-20	0.1414	0.141	0.1414	0.141	0.25%
18-Jun-20	0.141	0.141	0.1414	0.141	-0.07%
17-Jun-20	0.1411	0.1411	0.1412	0.1409	0.00%
16-Jun-20	0.1411	0.1413	0.1415	0.1411	0.08%
15-Jun-20	0.141	0.1412	0.1412	0.1409	-0.10%
12-Jun-20	0.1411	0.1412	0.1414	0.1411	-0.29%
11-Jun-20	0.1415	0.1416	0.1417	0.1413	-0.06%
10-Jun-20	0.1416	0.1413	0.1417	0.1411	0.23%
9-Jun-20	0.1413	0.1413	0.1414	0.141	-0.07%
8-Jun-20	0.1414	0.1412	0.1415	0.141	0.14%
5-Jun-20	0.1412	0.1407	0.1412	0.1406	0.42%
4-Jun-20	0.1406	0.1405	0.1407	0.1402	0.10%
3-Jun-20	0.1404	0.141	0.141	0.1403	-0.23%
2-Jun-20	0.1408	0.1405	0.1409	0.1404	0.39%
1-Jun-20	0.1402	0.1405	0.1406	0.1401	0.12%
29-May-20	0.1401	0.1397	0.1402	0.1397	0.12%
28-May-20	0.1399	0.1395	0.14	0.1395	0.33%
27-May-20	0.1394	0.1401	0.1402	0.1393	-0.49%
26-May-20	0.1401	0.1402	0.1403	0.1401	0.00%
25-May-20	0.1401	0.1402	0.1402	0.14	-0.05%
22-May-20	0.1402	0.1405	0.1406	0.1399	-0.24%
21-May-20	0.1405	0.141	0.141	0.1405	-0.32%
20-May-20	0.141	0.1408	0.141	0.1406	0.09%
19-May-20	0.1408	0.1408	0.1409	0.1406	0.14%
18-May-20	0.1406	0.1407	0.1408	0.1404	-0.11%
15-May-20	0.1408	0.1409	0.141	0.1407	-0.07%
14-May-20	0.1409	0.1409	0.141	0.1408	-0.07%
13-May-20	0.141	0.1412	0.1412	0.1409	-0.13%
12-May-20	0.1412	0.1409	0.1413	0.1408	0.24%
11-May-20	0.1408	0.1413	0.1414	0.1408	-0.37%
8-May-20	0.1413	0.1414	0.1415	0.1412	0.16%
7-May-20	0.1411	0.1407	0.1412	0.1407	0.28%
6-May-20	0.1407	0.1416	0.1416	0.1407	-0.62%
5-May-20	0.1416	0.1416	0.1416	0.1416	0.00%
4-May-20	0.1416	0.1416	0.1416	0.1416	0.00%
1-May-20	0.1416	0.1416	0.1416	0.1416	0.00%
30-Apr-20	0.1416	0.1415	0.1419	0.1415	0.19%
29-Apr-20	0.1413	0.1413	0.1414	0.1412	0.05%
28-Apr-20	0.1412	0.1412	0.1414	0.141	0.14%
27-Apr-20	0.141	0.1414	0.1414	0.141	-0.13%
24-Apr-20	0.1412	0.1412	0.1414	0.1411	-0.20%
23-Apr-20	0.1415	0.1412	0.1415	0.1411	0.24%
22-Apr-20	0.1411	0.1411	0.1413	0.141	0.10%
21-Apr-20	0.141	0.1412	0.1412	0.1409	-0.25%
20-Apr-20	0.1413	0.1412	0.1415	0.1412	0.00%
17-Apr-20	0.1413	0.1415	0.1415	0.1412	0.10%
16-Apr-20	0.1412	0.1414	0.1415	0.1412	-0.18%
15-Apr-20	0.1415	0.1419	0.1419	0.1415	-0.24%
14-Apr-20	0.1418	0.1418	0.142	0.1416	0.04%
13-Apr-20	0.1417	0.1421	0.1421	0.1417	-0.22%
10-Apr-20	0.142	0.1419	0.1423	0.1419	0.05%
9-Apr-20	0.142	0.1416	0.1422	0.1414	0.37%
8-Apr-20	0.1414	0.1416	0.1417	0.1414	-0.30%
7-Apr-20	0.1419	0.141	0.142	0.141	0.62%
6-Apr-20	0.141	0.141	0.141	0.141	0.00%
3-Apr-20	0.1409	0.1411	0.1412	0.1409	-0.12%
2-Apr-20	0.1411	0.1405	0.1412	0.1403	0.21%
1-Apr-20	0.1408	0.1412	0.1412	0.1407	-0.24%
31-Mar-20	0.1412	0.1409	0.1412	0.1408	0.25%
30-Mar-20	0.1408	0.1409	0.1411	0.1407	-0.05%
27-Mar-20	0.1409	0.1416	0.1417	0.1408	-0.31%
26-Mar-20	0.1413	0.1409	0.1415	0.1404	0.62%
25-Mar-20	0.1405	0.1416	0.1419	0.1405	-0.77%
24-Mar-20	0.1415	0.1411	0.1417	0.141	0.42%
23-Mar-20	0.1409	0.1409	0.1413	0.1404	0.00%
20-Mar-20	0.1409	0.1407	0.1418	0.1407	0.19%
19-Mar-20	0.1406	0.1419	0.1419	0.1403	-0.87%
18-Mar-20	0.1419	0.1424	0.1428	0.1418	-0.55%
17-Mar-20	0.1427	0.143	0.1431	0.1423	-0.21%
16-Mar-20	0.143	0.1428	0.1431	0.1423	0.26%
13-Mar-20	0.1426	0.1423	0.1434	0.1422	0.24%
12-Mar-20	0.1422	0.1437	0.1437	0.1421	-0.99%
11-Mar-20	0.1437	0.1436	0.144	0.1436	-0.05%
10-Mar-20	0.1437	0.1441	0.1443	0.1436	-0.14%
9-Mar-20	0.1439	0.1447	0.1447	0.1438	-0.20%
6-Mar-20	0.1442	0.144	0.1444	0.1437	0.05%
5-Mar-20	0.1441	0.1441	0.1443	0.144	-0.14%
4-Mar-20	0.1443	0.1441	0.1445	0.1438	0.55%
3-Mar-20	0.1436	0.1437	0.1437	0.1432	-0.05%
2-Mar-20	0.1436	0.1434	0.1438	0.1433	0.44%
28-Feb-20	0.143	0.1428	0.1433	0.1426	0.17%
27-Feb-20	0.1427	0.1425	0.1428	0.1424	0.26%
26-Feb-20	0.1424	0.1426	0.1426	0.1423	-0.14%
25-Feb-20	0.1426	0.1426	0.1427	0.1424	0.23%
24-Feb-20	0.1422	0.142	0.1423	0.142	0.00%
21-Feb-20	0.1423	0.1422	0.1423	0.142	-0.07%
20-Feb-20	0.1424	0.1427	0.1428	0.1423	-0.35%
19-Feb-20	0.1429	0.1427	0.1431	0.1426	0.00%
18-Feb-20	0.1429	0.1432	0.1432	0.1427	-0.25%
17-Feb-20	0.1432	0.1432	0.1434	0.1432	0.08%
14-Feb-20	0.1431	0.1433	0.1434	0.1431	-0.14%
13-Feb-20	0.1433	0.1433	0.1434	0.1431	-0.07%
12-Feb-20	0.1434	0.1435	0.1437	0.1433	-0.09%
11-Feb-20	0.1435	0.1432	0.1436	0.1432	0.28%
10-Feb-20	0.1431	0.1428	0.1433	0.1428	0.23%
7-Feb-20	0.1428	0.1433	0.1433	0.1428	-0.44%
6-Feb-20	0.1434	0.1433	0.1437	0.1432	0.05%
5-Feb-20	0.1434	0.1428	0.1435	0.1427	0.34%
4-Feb-20	0.1429	0.1423	0.1431	0.1423	0.33%
3-Feb-20	0.1424	0.1442	0.1442	0.1423	-1.24%
31-Jan-20	0.1442	0.1442	0.1442	0.1442	0.00%
30-Jan-20	0.1442	0.1442	0.1442	0.1442	0.00%
29-Jan-20	0.1442	0.1442	0.1442	0.1442	0.00%
28-Jan-20	0.1442	0.1442	0.1442	0.1442	0.00%
27-Jan-20	0.1442	0.1442	0.1442	0.1442	0.00%
24-Jan-20	0.1442	0.1442	0.1442	0.1442	0.00%
23-Jan-20	0.1442	0.1447	0.1448	0.1442	-0.40%
22-Jan-20	0.1447	0.1447	0.145	0.1446	-0.04%
21-Jan-20	0.1448	0.1454	0.1454	0.1447	-0.57%
20-Jan-20	0.1456	0.1457	0.1462	0.1456	-0.10%
17-Jan-20	0.1458	0.1454	0.1459	0.1454	0.30%
16-Jan-20	0.1453	0.1453	0.1455	0.1451	0.16%
15-Jan-20	0.1451	0.1451	0.1453	0.145	-0.11%
14-Jan-20	0.1453	0.1454	0.1456	0.1451	0.15%
13-Jan-20	0.145	0.1447	0.1452	0.1446	0.37%
10-Jan-20	0.1445	0.1443	0.1446	0.1441	0.17%
9-Jan-20	0.1442	0.1442	0.1445	0.1441	0.22%
8-Jan-20	0.1439	0.1438	0.1442	0.1438	0.00%
7-Jan-20	0.144	0.1435	0.1443	0.1435	0.45%
6-Jan-20	0.1433	0.1435	0.1435	0.1433	-0.16%
3-Jan-20	0.1436	0.1436	0.1436	0.1433	0.00%
2-Jan-20	0.1436	0.1436	0.1437	0.1434	0.04%
1-Jan-20	0.1435	0.1436	0.1436	0.1436	-0.04%
31-Dec-19	0.1436	0.1432	0.1437	0.1431	0.32%
30-Dec-19	0.1431	0.1429	0.1433	0.1429	0.13%
27-Dec-19	0.1429	0.1429	0.143	0.1428	0.06%
26-Dec-19	0.1428	0.1431	0.1432	0.1428	-0.15%
25-Dec-19	0.1431	0.1427	0.1433	0.1427	0.27%
24-Dec-19	0.1427	0.1426	0.1428	0.1426	0.06%
23-Dec-19	0.1426	0.1427	0.1427	0.1425	-0.08%
20-Dec-19	0.1427	0.1426	0.1428	0.1425	0.06%
19-Dec-19	0.1426	0.1428	0.1429	0.1426	0.00%
18-Dec-19	0.1427	0.1429	0.143	0.1427	-0.18%
17-Dec-19	0.1429	0.1429	0.143	0.1428	-0.04%
16-Dec-19	0.143	0.1429	0.143	0.1427	0.00%
13-Dec-19	0.143	0.1436	0.1437	0.1428	-0.08%
12-Dec-19	0.1431	0.1422	0.1432	0.1421	0.72%
11-Dec-19	0.1421	0.1421	0.1422	0.142	-0.05%
10-Dec-19	0.1421	0.1421	0.1422	0.142	0.06%
9-Dec-19	0.1421	0.1422	0.1422	0.142	-0.06%
6-Dec-19	0.1421	0.142	0.1423	0.1418	0.14%
5-Dec-19	0.1419	0.1418	0.1421	0.1417	0.08%
4-Dec-19	0.1418	0.1416	0.1419	0.1414	0.15%
3-Dec-19	0.1416	0.142	0.1421	0.1416	-0.30%
2-Dec-19	0.142	0.1423	0.1423	0.1419	-0.09%
29-Nov-19	0.1422	0.1422	0.1425	0.1421	0.00%
28-Nov-19	0.1421	0.1422	0.1423	0.1421	-0.09%
27-Nov-19	0.1422	0.1424	0.1425	0.1422	0.07%
26-Nov-19	0.1421	0.1423	0.1423	0.142	0.04%
25-Nov-19	0.1421	0.142	0.1422	0.142	0.05%
22-Nov-19	0.142	0.1423	0.1424	0.142	-0.16%
21-Nov-19	0.1422	0.1421	0.1423	0.1419	0.11%
20-Nov-19	0.1421	0.1421	0.1423	0.1421	-0.12%
19-Nov-19	0.1423	0.1423	0.1424	0.1422	0.00%
18-Nov-19	0.1423	0.1427	0.1427	0.1423	-0.26%
15-Nov-19	0.1427	0.1424	0.1429	0.1424	0.19%
14-Nov-19	0.1424	0.1423	0.1426	0.1423	0.04%
13-Nov-19	0.1424	0.1427	0.1427	0.1423	-0.22%
12-Nov-19	0.1427	0.1426	0.1429	0.1426	0.00%
11-Nov-19	0.1426	0.1429	0.143	0.1426	-0.21%
8-Nov-19	0.1429	0.1435	0.1435	0.1428	-0.24%
7-Nov-19	0.1433	0.1429	0.1435	0.1424	0.28%
6-Nov-19	0.1429	0.1429	0.1431	0.1427	0.17%
5-Nov-19	0.1426	0.1423	0.1431	0.1422	0.28%
4-Nov-19	0.1422	0.1422	0.1424	0.1421	0.10%
1-Nov-19	0.1421	0.1421	0.1421	0.1418	0.04%
31-Oct-19	0.142	0.142	0.1422	0.1418	0.22%
30-Oct-19	0.1417	0.1415	0.1418	0.1415	0.13%
29-Oct-19	0.1415	0.1415	0.1418	0.1415	0.04%
28-Oct-19	0.1415	0.1415	0.1418	0.1414	-0.04%
25-Oct-19	0.1415	0.1414	0.1416	0.1413	0.05%
24-Oct-19	0.1414	0.1415	0.1417	0.1413	0.00%
23-Oct-19	0.1415	0.1413	0.1415	0.1411	0.13%
22-Oct-19	0.1413	0.1413	0.1414	0.1412	0.00%
21-Oct-19	0.1413	0.1412	0.1415	0.1412	0.07%
18-Oct-19	0.1412	0.1414	0.1415	0.1411	-0.07%
17-Oct-19	0.1413	0.1408	0.1415	0.1408	0.24%
16-Oct-19	0.1409	0.1409	0.1411	0.1407	-0.18%
15-Oct-19	0.1412	0.1415	0.1416	0.1411	-0.15%
14-Oct-19	0.1414	0.1411	0.1419	0.1411	0.25%
11-Oct-19	0.1411	0.1405	0.1411	0.1405	0.39%
10-Oct-19	0.1405	0.1402	0.1408	0.1402	0.22%
9-Oct-19	0.1402	0.14	0.1404	0.1398	0.19%
8-Oct-19	0.1399	0.1402	0.1404	0.1399	0.00%
7-Oct-19	0.1399	0.1399	0.1399	0.1399	0.00%
4-Oct-19	0.1399	0.1399	0.1399	0.1399	0.00%
3-Oct-19	0.1399	0.1399	0.1399	0.1399	0.00%
2-Oct-19	0.1399	0.1399	0.1399	0.1399	0.00%
1-Oct-19	0.1399	0.1399	0.1399	0.1399	0.00%
30-Sep-19	0.1399	0.1402	0.1405	0.1399	-0.35%
27-Sep-19	0.1404	0.1402	0.1405	0.1401	0.16%
26-Sep-19	0.1401	0.1403	0.1404	0.1401	-0.04%
25-Sep-19	0.1402	0.1405	0.1407	0.1401	-0.19%
24-Sep-19	0.1405	0.1405	0.1408	0.1404	0.00%
23-Sep-19	0.1404	0.141	0.141	0.1403	-0.39%
20-Sep-19	0.141	0.1409	0.1412	0.1409	0.07%
19-Sep-19	0.1409	0.1411	0.1411	0.1407	-0.14%
18-Sep-19	0.1411	0.1411	0.1412	0.141	0.09%
17-Sep-19	0.141	0.1415	0.1415	0.1409	-0.34%
16-Sep-19	0.1415	0.1413	0.1416	0.1413	0.21%
13-Sep-19	0.1412	0.1413	0.1413	0.1412	-0.05%
12-Sep-19	0.1412	0.1409	0.1415	0.1408	0.54%
11-Sep-19	0.1405	0.1405	0.1407	0.1404	-0.07%
10-Sep-19	0.1406	0.1404	0.1409	0.1404	0.14%
9-Sep-19	0.1404	0.1405	0.1405	0.1401	-0.06%
6-Sep-19	0.1405	0.1399	0.1406	0.1397	0.45%
5-Sep-19	0.1399	0.1399	0.1404	0.1398	0.00%
4-Sep-19	0.1398	0.1393	0.14	0.1393	0.39%
3-Sep-19	0.1393	0.1394	0.1394	0.1392	-0.09%
2-Sep-19	0.1394	0.1397	0.1397	0.1394	-0.18%
30-Aug-19	0.1397	0.14	0.1401	0.1397	-0.19%
29-Aug-19	0.1399	0.1396	0.1401	0.1394	0.31%
28-Aug-19	0.1395	0.1396	0.1398	0.1395	-0.05%
27-Aug-19	0.1396	0.14	0.14	0.1395	-0.17%
26-Aug-19	0.1398	0.14	0.1401	0.1398	-0.74%
23-Aug-19	0.1409	0.141	0.1414	0.1408	-0.21%
22-Aug-19	0.1412	0.1416	0.1416	0.1409	-0.29%
21-Aug-19	0.1416	0.1416	0.1418	0.1415	-0.04%
20-Aug-19	0.1416	0.1418	0.1418	0.1415	-0.14%
19-Aug-19	0.1418	0.142	0.1421	0.1418	-0.10%
16-Aug-19	0.142	0.1421	0.1421	0.1419	-0.13%
15-Aug-19	0.1421	0.1423	0.1425	0.142	-0.13%
14-Aug-19	0.1423	0.1425	0.1427	0.1423	0.30%
13-Aug-19	0.1419	0.1417	0.142	0.1414	0.16%
12-Aug-19	0.1417	0.1416	0.1417	0.1414	0.07%
9-Aug-19	0.1416	0.1419	0.142	0.1416	-0.24%
8-Aug-19	0.1419	0.1416	0.1421	0.1416	0.21%
7-Aug-19	0.1416	0.1421	0.1422	0.1415	-0.45%
6-Aug-19	0.1423	0.1418	0.1425	0.1417	0.38%
5-Aug-19	0.1417	0.1425	0.1426	0.1418	-1.61%
2-Aug-19	0.144	0.145	0.145	0.1439	-0.61%
1-Aug-19	0.1449	0.1453	0.1453	0.1448	-0.22%
31-Jul-19	0.1452	0.1452	0.1454	0.1452	0.00%
30-Jul-19	0.1452	0.1451	0.1454	0.1451	0.12%
29-Jul-19	0.1451	0.1454	0.1454	0.145	-0.21%
26-Jul-19	0.1454	0.1455	0.1455	0.1453	-0.09%
25-Jul-19	0.1455	0.1455	0.1456	0.1454	0.00%
24-Jul-19	0.1455	0.1454	0.1456	0.1453	0.09%
23-Jul-19	0.1454	0.1453	0.1454	0.1452	0.00%
22-Jul-19	0.1453	0.1453	0.1454	0.1453	0.00%
19-Jul-19	0.1453	0.1454	0.1455	0.1453	0.00%
18-Jul-19	0.1453	0.1455	0.1455	0.1453	-0.10%
17-Jul-19	0.1455	0.1454	0.1455	0.1452	0.04%
16-Jul-19	0.1454	0.1454	0.1456	0.1453	0.00%
15-Jul-19	0.1454	0.1453	0.1456	0.1453	0.05%
12-Jul-19	0.1453	0.1456	0.1456	0.1453	-0.14%
11-Jul-19	0.1455	0.1455	0.1458	0.1454	0.05%
10-Jul-19	0.1454	0.1452	0.1455	0.1452	0.26%
9-Jul-19	0.1451	0.1453	0.1454	0.1451	-0.15%
8-Jul-19	0.1453	0.1451	0.1454	0.145	0.17%
5-Jul-19	0.145	0.1455	0.1455	0.145	-0.32%
4-Jul-19	0.1455	0.1454	0.1456	0.1454	0.13%
3-Jul-19	0.1453	0.1454	0.1454	0.1451	-0.11%
2-Jul-19	0.1455	0.1459	0.146	0.1453	-0.28%
1-Jul-19	0.1459	0.1456	0.1463	0.1456	0.20%
28-Jun-19	0.1456	0.1455	0.1458	0.1454	0.14%
27-Jun-19	0.1454	0.1453	0.1455	0.1452	0.06%
26-Jun-19	0.1453	0.1452	0.1456	0.1451	0.00%
25-Jun-19	0.1453	0.1455	0.1456	0.1452	0.00%
24-Jun-19	0.1453	0.1456	0.1456	0.1453	-0.15%
21-Jun-19	0.1455	0.1459	0.1463	0.1454	-0.27%
20-Jun-19	0.1459	0.145	0.1461	0.145	0.80%
19-Jun-19	0.1448	0.1449	0.1449	0.1448	0.00%
18-Jun-19	0.1448	0.1444	0.1449	0.1443	0.29%
17-Jun-19	0.1444	0.1444	0.1445	0.1443	0.00%
14-Jun-19	0.1444	0.1445	0.1445	0.1444	-0.06%
13-Jun-19	0.1445	0.1445	0.1446	0.1444	-0.04%
12-Jun-19	0.1445	0.1447	0.1447	0.1444	-0.10%
11-Jun-19	0.1447	0.1443	0.1447	0.1443	0.29%
10-Jun-19	0.1443	0.1444	0.1444	0.1441	-0.27%
7-Jun-19	0.1446	0.1447	0.1448	0.1447	-0.04%
6-Jun-19	0.1447	0.1447	0.1448	0.1445	0.00%
5-Jun-19	0.1447	0.1448	0.1449	0.1446	0.00%
4-Jun-19	0.1447	0.1448	0.145	0.1446	-0.07%
3-Jun-19	0.1448	0.1448	0.145	0.1447	0.04%
31-May-19	0.1448	0.1449	0.1449	0.1446	-0.07%
30-May-19	0.1449	0.1447	0.1449	0.1446	0.18%
29-May-19	0.1446	0.1447	0.1447	0.1445	-0.04%
28-May-19	0.1447	0.145	0.145	0.1446	-0.20%
27-May-19	0.145	0.1449	0.1453	0.1449	0.00%
24-May-19	0.1449	0.1447	0.145	0.1446	0.17%
23-May-19	0.1447	0.1448	0.1448	0.1445	-0.07%
22-May-19	0.1448	0.1449	0.145	0.1446	-0.05%
21-May-19	0.1448	0.1447	0.145	0.1445	0.14%
20-May-19	0.1446	0.1449	0.1449	0.1446	0.08%
17-May-19	0.1445	0.1453	0.1453	0.1445	-0.50%
16-May-19	0.1453	0.1454	0.1455	0.1452	-0.09%
15-May-19	0.1454	0.1454	0.1457	0.1453	0.00%
14-May-19	0.1454	0.1454	0.1457	0.1452	0.00%
13-May-19	0.1453	0.1465	0.1465	0.1453	-0.78%
10-May-19	0.1465	0.1465	0.1472	0.1465	0.04%
9-May-19	0.1464	0.1474	0.1474	0.1464	-0.66%
8-May-19	0.1474	0.1476	0.1478	0.1473	-0.08%
7-May-19	0.1475	0.1478	0.148	0.1475	-0.14%
6-May-19	0.1477	0.1485	0.1485	0.1471	-0.49%
3-May-19	0.1485	0.1485	0.1485	0.1485	0.00%
2-May-19	0.1485	0.1485	0.1485	0.1485	0.04%
1-May-19	0.1484	0.1485	0.1485	0.1485	-0.04%
30-Apr-19	0.1485	0.1485	0.1485	0.1483	0.00%
29-Apr-19	0.1485	0.1486	0.1486	0.1484	-0.04%
26-Apr-19	0.1486	0.1483	0.1487	0.1483	0.19%
25-Apr-19	0.1483	0.1488	0.1488	0.1481	-0.31%
24-Apr-19	0.1487	0.1487	0.1489	0.1487	0.06%
23-Apr-19	0.1487	0.149	0.1491	0.1486	-0.21%
22-Apr-19	0.149	0.1492	0.1492	0.1489	-0.12%
19-Apr-19	0.1491	0.1491	0.1493	0.1491	0.07%
18-Apr-19	0.149	0.1495	0.1496	0.149	-0.31%
17-Apr-19	0.1495	0.149	0.1496	0.149	0.36%
16-Apr-19	0.149	0.1491	0.1491	0.149	-0.04%
15-Apr-19	0.149	0.1492	0.1492	0.149	-0.08%
12-Apr-19	0.1491	0.1488	0.1492	0.1487	0.23%
11-Apr-19	0.1488	0.149	0.149	0.1488	-0.05%
10-Apr-19	0.1489	0.1489	0.149	0.1488	-0.06%
9-Apr-19	0.149	0.149	0.1491	0.1488	0.06%
8-Apr-19	0.1489	0.1489	0.149	0.1488	0.04%
5-Apr-19	0.1488	0.1488	0.1488	0.1488	0.00%
4-Apr-19	0.1489	0.1491	0.1491	0.1488	-0.08%
3-Apr-19	0.149	0.1487	0.1491	0.1487	0.17%
2-Apr-19	0.1487	0.1489	0.1489	0.1487	-0.17%
1-Apr-19	0.149	0.149	0.1493	0.1489	0.00%
29-Mar-19	0.149	0.1485	0.1491	0.1484	0.40%
28-Mar-19	0.1484	0.1487	0.1488	0.1483	-0.18%
27-Mar-19	0.1486	0.149	0.149	0.1486	-0.17%
26-Mar-19	0.1489	0.1491	0.1492	0.1489	-0.09%
25-Mar-19	0.149	0.1488	0.1491	0.1488	0.14%
22-Mar-19	0.1488	0.1492	0.1493	0.1488	-0.25%
21-Mar-19	0.1492	0.1498	0.1499	0.1493	-0.09%
20-Mar-19	0.1493	0.1489	0.1494	0.1489	0.23%
19-Mar-19	0.149	0.149	0.1491	0.1488	0.00%
18-Mar-19	0.1489	0.1489	0.1491	0.1488	0.00%
15-Mar-19	0.1489	0.1488	0.1491	0.1486	0.16%
14-Mar-19	0.1487	0.1491	0.1492	0.1486	-0.26%
13-Mar-19	0.1491	0.1491	0.1492	0.149	0.03%
12-Mar-19	0.149	0.1487	0.1491	0.1487	0.32%
11-Mar-19	0.1486	0.1488	0.1488	0.1486	-0.13%
8-Mar-19	0.1487	0.1487	0.1489	0.1486	-0.10%
7-Mar-19	0.1489	0.1491	0.1492	0.1489	-0.04%
6-Mar-19	0.1489	0.1491	0.1492	0.1488	-0.07%
5-Mar-19	0.1491	0.1491	0.1493	0.149	0.00%
4-Mar-19	0.149	0.1491	0.1496	0.1491	0.00%
1-Mar-19	0.1491	0.1494	0.1494	0.149	-0.16%
28-Feb-19	0.1493	0.1495	0.1497	0.1494	-0.07%
27-Feb-19	0.1494	0.1495	0.1498	0.1493	0.15%
26-Feb-19	0.1492	0.1495	0.1495	0.1491	-0.12%
25-Feb-19	0.1494	0.1489	0.1499	0.1489	0.34%
22-Feb-19	0.1489	0.1486	0.149	0.1485	0.04%
21-Feb-19	0.1488	0.1488	0.1495	0.1486	0.07%
20-Feb-19	0.1487	0.1485	0.149	0.1484	0.55%
19-Feb-19	0.1479	0.1477	0.148	0.1474	0.10%
18-Feb-19	0.1478	0.1476	0.1481	0.1476	0.15%
15-Feb-19	0.1475	0.1477	0.1478	0.1474	-0.11%
14-Feb-19	0.1477	0.1477	0.1479	0.1474	-0.14%
13-Feb-19	0.1479	0.1479	0.1481	0.1477	0.14%
12-Feb-19	0.1477	0.1472	0.1477	0.1472	0.34%
11-Feb-19	0.1472	0.1482	0.1482	0.1472	-0.67%
8-Feb-19	0.1482	0.1482	0.1482	0.1482	0.00%
7-Feb-19	0.1482	0.1482	0.1482	0.1482	0.00%
6-Feb-19	0.1482	0.1482	0.1482	0.1482	0.00%
5-Feb-19	0.1482	0.1482	0.1482	0.1482	0.00%
4-Feb-19	0.1482	0.1482	0.1482	0.1482	0.00%
1-Feb-19	0.1482	0.1492	0.1492	0.1482	-0.67%
31-Jan-19	0.1492	0.1494	0.1495	0.149	0.20%
30-Jan-19	0.1489	0.1486	0.1492	0.1486	0.27%
29-Jan-19	0.1485	0.1484	0.1487	0.148	0.20%
28-Jan-19	0.1482	0.1484	0.1489	0.1482	0.00%
25-Jan-19	0.1482	0.1472	0.1482	0.1472	0.61%
24-Jan-19	0.1473	0.1476	0.1477	0.1471	0.07%
23-Jan-19	0.1472	0.1469	0.1475	0.1469	0.20%
22-Jan-19	0.1469	0.1472	0.1473	0.1468	-0.14%
21-Jan-19	0.1471	0.1473	0.1475	0.1471	-0.27%
18-Jan-19	0.1475	0.1477	0.1477	0.1474	0.00%
17-Jan-19	0.1475	0.1482	0.1482	0.1475	-0.34%
16-Jan-19	0.148	0.1477	0.1482	0.1476	0.07%
15-Jan-19	0.1479	0.1481	0.1483	0.1478	0.14%
14-Jan-19	0.1477	0.1482	0.1485	0.1477	-0.14%
11-Jan-19	0.1479	0.1472	0.1484	0.1472	0.41%
10-Jan-19	0.1473	0.1467	0.1476	0.1465	0.41%
9-Jan-19	0.1467	0.1462	0.1467	0.1462	0.55%
8-Jan-19	0.1459	0.1461	0.1461	0.1457	0.00%
7-Jan-19	0.1459	0.1459	0.1462	0.1459	0.21%
4-Jan-19	0.1456	0.1457	0.1457	0.1456	0.07%
3-Jan-19	0.1455	0.1457	0.1457	0.1453	-0.14%
2-Jan-19	0.1457	0.1457	0.1461	0.1457	0.21%
1-Jan-19	0.1454	0.1454	0.1454	0.1454	0.00%
31-Dec-18	0.1454	0.1454	0.1454	0.1454	0.00%
28-Dec-18	0.1454	0.1457	0.1461	0.1454	-0.21%
27-Dec-18	0.1457	0.1452	0.1457	0.1451	0.34%
26-Dec-18	0.1452	0.1452	0.1454	0.1452	0.00%
25-Dec-18	0.1452	0.1449	0.1454	0.1449	0.21%
24-Dec-18	0.1449	0.1447	0.1451	0.1447	0.07%
21-Dec-18	0.1448	0.1453	0.1453	0.1448	-0.28%
20-Dec-18	0.1452	0.1449	0.1454	0.1447	0.07%
19-Dec-18	0.1451	0.1449	0.1452	0.1449	0.00%
18-Dec-18	0.1451	0.1451	0.1452	0.1449	0.07%
17-Dec-18	0.145	0.1449	0.145	0.1449	0.21%
14-Dec-18	0.1447	0.1452	0.1452	0.1447	-0.48%
13-Dec-18	0.1454	0.1454	0.1457	0.1452	0.00%
12-Dec-18	0.1454	0.1452	0.1454	0.1451	0.35%
11-Dec-18	0.1449	0.1447	0.1452	0.1447	0.14%
10-Dec-18	0.1447	0.1452	0.1454	0.1447	-0.48%
7-Dec-18	0.1454	0.1452	0.1457	0.1452	0.07%
6-Dec-18	0.1453	0.1458	0.1458	0.1449	-0.41%
5-Dec-18	0.1459	0.1459	0.1461	0.1457	-0.21%
4-Dec-18	0.1462	0.1454	0.1464	0.1452	0.62%
3-Dec-18	0.1453	0.1445	0.1454	0.1443	1.11%
30-Nov-18	0.1437	0.144	0.1442	0.1437	-0.28%
29-Nov-18	0.1441	0.1441	0.1442	0.1439	0.21%
28-Nov-18	0.1438	0.1438	0.1439	0.1437	-0.07%
27-Nov-18	0.1439	0.1439	0.1441	0.1439	-0.14%
26-Nov-18	0.1441	0.144	0.1442	0.1439	0.14%
23-Nov-18	0.1439	0.1442	0.1442	0.1439	-0.21%
22-Nov-18	0.1442	0.1442	0.1444	0.1442	-0.14%
21-Nov-18	0.1444	0.1441	0.1444	0.1439	0.28%
20-Nov-18	0.144	0.144	0.1442	0.1439	-0.07%
19-Nov-18	0.1441	0.1442	0.1442	0.1441	-0.07%
16-Nov-18	0.1442	0.1442	0.1444	0.1439	0.07%
15-Nov-18	0.1441	0.144	0.1442	0.1439	0.14%
14-Nov-18	0.1439	0.1438	0.1439	0.1438	0.14%
13-Nov-18	0.1437	0.1436	0.1439	0.1436	0.07%
12-Nov-18	0.1436	0.1439	0.1439	0.1435	-0.07%
9-Nov-18	0.1437	0.1442	0.1442	0.1437	-0.35%
8-Nov-18	0.1442	0.1444	0.1444	0.1442	-0.28%
7-Nov-18	0.1446	0.1444	0.1447	0.1441	0.00%
6-Nov-18	0.1446	0.1444	0.1447	0.1444	0.14%
5-Nov-18	0.1444	0.1451	0.1451	0.1443	-0.55%
2-Nov-18	0.1452	0.1447	0.1456	0.1442	0.55%
1-Nov-18	0.1444	0.1436	0.1444	0.1436	0.70%
31-Oct-18	0.1434	0.1436	0.1436	0.1434	-0.07%
30-Oct-18	0.1435	0.1436	0.1437	0.1434	-0.07%
29-Oct-18	0.1436	0.1441	0.1441	0.1436	-0.28%
26-Oct-18	0.144	0.1437	0.1441	0.1436	0.07%
25-Oct-18	0.1439	0.144	0.144	0.1438	-0.14%
24-Oct-18	0.1441	0.1442	0.1442	0.1441	0.00%
23-Oct-18	0.1441	0.144	0.1442	0.144	0.14%
22-Oct-18	0.1439	0.1442	0.1444	0.1439	-0.28%
19-Oct-18	0.1443	0.144	0.1443	0.144	0.07%
18-Oct-18	0.1442	0.1442	0.1442	0.1441	-0.14%
17-Oct-18	0.1444	0.1447	0.1447	0.1444	-0.21%
16-Oct-18	0.1447	0.1446	0.1447	0.1444	0.07%
15-Oct-18	0.1446	0.1445	0.1447	0.1444	0.14%
12-Oct-18	0.1444	0.1452	0.1452	0.1444	-0.55%
11-Oct-18	0.1452	0.1444	0.1452	0.1442	0.55%
10-Oct-18	0.1444	0.1444	0.1447	0.1444	0.00%
9-Oct-18	0.1444	0.1442	0.1447	0.1442	0.14%
8-Oct-18	0.1442	0.1449	0.1451	0.1442	-0.96%
5-Oct-18	0.1456	0.1456	0.1456	0.1456	0.00%
4-Oct-18	0.1456	0.1456	0.1456	0.1456	0.00%
3-Oct-18	0.1456	0.1456	0.1456	0.1456	0.00%
2-Oct-18	0.1456	0.1456	0.1456	0.1456	0.00%
1-Oct-18	0.1456	0.1456	0.1456	0.1456	0.00%
28-Sep-18	0.1456	0.145	0.1456	0.145	0.28%
27-Sep-18	0.1452	0.1454	0.1457	0.1451	-0.14%
26-Sep-18	0.1454	0.1454	0.1457	0.1454	-0.21%
25-Sep-18	0.1457	0.1457	0.1459	0.1454	-0.14%
24-Sep-18	0.1459	0.1459	0.1459	0.1459	0.00%
21-Sep-18	0.1459	0.1462	0.1464	0.1457	-0.14%
20-Sep-18	0.1461	0.1461	0.1462	0.1459	0.00%
19-Sep-18	0.1461	0.1457	0.1462	0.1457	0.27%
18-Sep-18	0.1457	0.1457	0.1459	0.1454	-0.14%
17-Sep-18	0.1459	0.1456	0.1459	0.1454	0.21%
14-Sep-18	0.1456	0.1461	0.1462	0.1456	-0.34%
13-Sep-18	0.1461	0.1464	0.1465	0.146	0.27%
12-Sep-18	0.1457	0.1454	0.1457	0.1454	0.14%
11-Sep-18	0.1455	0.1456	0.146	0.1454	-0.27%
10-Sep-18	0.1459	0.1459	0.1461	0.1457	-0.21%
7-Sep-18	0.1462	0.1464	0.1466	0.1459	-0.07%
6-Sep-18	0.1463	0.1465	0.1467	0.1463	-0.07%
5-Sep-18	0.1464	0.1464	0.1465	0.1462	0.21%
4-Sep-18	0.1461	0.1465	0.1469	0.1461	-0.34%
3-Sep-18	0.1466	0.1462	0.1467	0.1462	0.14%
31-Aug-18	0.1464	0.1459	0.1466	0.1459	0.21%
30-Aug-18	0.1461	0.1466	0.1467	0.1461	-0.34%
29-Aug-18	0.1466	0.1469	0.1469	0.1464	-0.27%
28-Aug-18	0.147	0.1468	0.147	0.1466	0.20%
27-Aug-18	0.1467	0.1467	0.1469	0.1464	-0.14%
24-Aug-18	0.1469	0.1455	0.1469	0.1452	1.03%
23-Aug-18	0.1454	0.1459	0.1459	0.1454	-0.55%
22-Aug-18	0.1462	0.1462	0.1462	0.1461	0.07%
21-Aug-18	0.1461	0.1464	0.1464	0.1459	0.14%
20-Aug-18	0.1459	0.1457	0.1462	0.1457	0.34%
17-Aug-18	0.1454	0.1456	0.1457	0.1451	0.07%
16-Aug-18	0.1453	0.1445	0.1454	0.1445	0.76%
15-Aug-18	0.1442	0.145	0.1452	0.1442	-0.69%
14-Aug-18	0.1452	0.1452	0.1454	0.1451	0.07%
13-Aug-18	0.1451	0.1455	0.1457	0.1451	-0.68%
10-Aug-18	0.1461	0.1464	0.1464	0.1457	-0.34%
9-Aug-18	0.1466	0.1464	0.1467	0.1462	0.21%
8-Aug-18	0.1463	0.1468	0.147	0.1461	-0.07%
7-Aug-18	0.1464	0.146	0.1466	0.1458	0.34%
6-Aug-18	0.1459	0.1465	0.1471	0.1459	-0.34%
3-Aug-18	0.1464	0.1459	0.1464	0.1451	0.21%
2-Aug-18	0.1461	0.147	0.147	0.146	-0.34%
1-Aug-18	0.1466	0.1466	0.1474	0.1464	-0.14%
31-Jul-18	0.1468	0.1467	0.1469	0.1464	0.07%
30-Jul-18	0.1467	0.1467	0.1468	0.1463	0.00%
27-Jul-18	0.1467	0.1469	0.1472	0.1462	-0.34%
26-Jul-18	0.1472	0.1485	0.1485	0.1472	-0.34%
25-Jul-18	0.1477	0.1473	0.1482	0.147	0.34%
24-Jul-18	0.1472	0.1466	0.1472	0.1464	0.00%
23-Jul-18	0.1472	0.148	0.1483	0.147	-0.34%
20-Jul-18	0.1477	0.1477	0.1479	0.1469	0.07%
19-Jul-18	0.1476	0.1488	0.1489	0.1475	-0.81%
18-Jul-18	0.1488	0.1493	0.1495	0.1488	-0.20%
17-Jul-18	0.1491	0.1496	0.15	0.1491	-0.27%
16-Jul-18	0.1495	0.1495	0.15	0.1492	0.07%
13-Jul-18	0.1494	0.1502	0.1504	0.1492	-0.40%
12-Jul-18	0.15	0.1493	0.1502	0.1493	0.20%
11-Jul-18	0.1497	0.15	0.1504	0.1497	-0.73%
10-Jul-18	0.1508	0.1514	0.1515	0.1505	-0.26%
9-Jul-18	0.1512	0.1507	0.1514	0.1505	0.47%
6-Jul-18	0.1505	0.1507	0.1507	0.1501	-0.13%
5-Jul-18	0.1507	0.1507	0.1509	0.1505	-0.07%
4-Jul-18	0.1508	0.1505	0.1515	0.1505	0.20%
3-Jul-18	0.1505	0.1492	0.1505	0.1489	0.33%
2-Jul-18	0.15	0.1509	0.151	0.15	-0.66%
29-Jun-18	0.151	0.151	0.1515	0.1506	0.07%
28-Jun-18	0.1509	0.1512	0.1515	0.1508	-0.33%
27-Jun-18	0.1514	0.152	0.152	0.1512	-0.39%
26-Jun-18	0.152	0.1531	0.1531	0.1519	-0.59%
25-Jun-18	0.1529	0.1539	0.1539	0.1528	-0.52%
22-Jun-18	0.1537	0.1541	0.1541	0.1537	-0.19%
21-Jun-18	0.154	0.1544	0.1544	0.1538	-0.32%
20-Jun-18	0.1545	0.1547	0.1547	0.1543	0.19%
19-Jun-18	0.1542	0.1554	0.1554	0.1542	-0.71%
18-Jun-18	0.1553	0.1553	0.1553	0.1553	0.00%
15-Jun-18	0.1553	0.1556	0.1559	0.1552	-0.58%
14-Jun-18	0.1562	0.1564	0.1566	0.1561	-0.06%
13-Jun-18	0.1563	0.1561	0.1564	0.1561	0.06%
12-Jun-18	0.1562	0.1561	0.1564	0.1561	0.00%
11-Jun-18	0.1562	0.1562	0.1562	0.156	0.06%
8-Jun-18	0.1561	0.1564	0.1564	0.156	-0.26%
7-Jun-18	0.1565	0.1565	0.1565	0.1563	0.00%
6-Jun-18	0.1565	0.156	0.1567	0.156	0.26%
5-Jun-18	0.1561	0.156	0.1563	0.1559	0.06%
4-Jun-18	0.156	0.1559	0.1562	0.1558	0.19%
1-Jun-18	0.1557	0.156	0.1562	0.1557	-0.19%
31-May-18	0.156	0.1557	0.1562	0.1557	0.13%
30-May-18	0.1558	0.1557	0.1558	0.1554	0.00%
29-May-18	0.1558	0.156	0.1562	0.1557	-0.26%
28-May-18	0.1562	0.1565	0.1565	0.1562	-0.19%
25-May-18	0.1565	0.1565	0.1567	0.1565	-0.19%
24-May-18	0.1568	0.1565	0.1568	0.1563	0.19%
23-May-18	0.1565	0.157	0.157	0.1565	-0.32%
22-May-18	0.157	0.1568	0.1572	0.1568	0.19%
21-May-18	0.1567	0.1568	0.1568	0.1565	-0.06%
18-May-18	0.1568	0.157	0.1572	0.1567	-0.13%
17-May-18	0.157	0.157	0.1573	0.157	0.00%
16-May-18	0.157	0.1568	0.1572	0.1568	0.13%
15-May-18	0.1568	0.1577	0.1577	0.1567	-0.63%
14-May-18	0.1578	0.158	0.158	0.1578	-0.06%
11-May-18	0.1579	0.1577	0.1579	0.1575	0.25%
10-May-18	0.1575	0.1571	0.1577	0.1571	0.19%
9-May-18	0.1572	0.1569	0.1572	0.1568	0.13%
8-May-18	0.157	0.1572	0.1573	0.157	0.00%
7-May-18	0.157	0.1575	0.1575	0.157	-0.13%
4-May-18	0.1572	0.1576	0.1578	0.1571	-0.06%
3-May-18	0.1573	0.157	0.1575	0.157	0.06%
2-May-18	0.1572	0.1575	0.1575	0.1572	-0.44%
1-May-18	0.1579	0.1579	0.1579	0.1579	0.00%
30-Apr-18	0.1579	0.1579	0.1579	0.1579	0.00%
27-Apr-18	0.1579	0.1577	0.1579	0.1575	0.06%
26-Apr-18	0.1578	0.1582	0.1583	0.1578	-0.13%
25-Apr-18	0.158	0.1585	0.1588	0.158	-0.32%
24-Apr-18	0.1585	0.1583	0.1587	0.1583	0.13%
23-Apr-18	0.1583	0.1589	0.159	0.1583	-0.31%
20-Apr-18	0.1588	0.159	0.1593	0.1588	-0.31%
19-Apr-18	0.1593	0.1593	0.1598	0.1592	0.00%
18-Apr-18	0.1593	0.159	0.1595	0.159	0.06%
17-Apr-18	0.1592	0.1593	0.1595	0.159	-0.06%
16-Apr-18	0.1593	0.1593	0.1593	0.159	0.00%
13-Apr-18	0.1593	0.159	0.1593	0.159	0.25%
12-Apr-18	0.1589	0.1595	0.1595	0.1589	-0.38%
11-Apr-18	0.1595	0.1593	0.1595	0.1591	0.19%
10-Apr-18	0.1592	0.1585	0.1593	0.1585	0.44%
9-Apr-18	0.1585	0.1587	0.1588	0.1583	-0.06%
6-Apr-18	0.1586	0.1586	0.1586	0.1586	0.00%
5-Apr-18	0.1586	0.1586	0.1586	0.1586	0.00%
4-Apr-18	0.1586	0.1589	0.1591	0.1584	-0.25%
3-Apr-18	0.159	0.1592	0.1593	0.159	-0.19%
2-Apr-18	0.1593	0.1595	0.1595	0.1592	0.00%
30-Mar-18	0.1593	0.159	0.1596	0.159	0.19%
29-Mar-18	0.159	0.1588	0.1592	0.1585	0.13%
28-Mar-18	0.1588	0.1594	0.1596	0.1588	-0.25%
27-Mar-18	0.1592	0.16	0.1603	0.1592	-0.13%
26-Mar-18	0.1594	0.1586	0.1596	0.1584	0.69%
23-Mar-18	0.1583	0.158	0.1583	0.158	0.25%
22-Mar-18	0.1579	0.1585	0.1585	0.1578	-0.19%
21-Mar-18	0.1582	0.1578	0.1582	0.1578	0.25%
20-Mar-18	0.1578	0.1582	0.1582	0.1578	-0.06%
19-Mar-18	0.1579	0.1579	0.1581	0.1579	0.06%
16-Mar-18	0.1578	0.158	0.1583	0.1578	-0.25%
15-Mar-18	0.1582	0.1585	0.1587	0.158	-0.06%
14-Mar-18	0.1583	0.1582	0.1585	0.1582	0.06%
13-Mar-18	0.1582	0.1582	0.1584	0.158	0.13%
12-Mar-18	0.158	0.1581	0.1583	0.158	0.06%
9-Mar-18	0.1579	0.1575	0.1581	0.1575	0.13%
8-Mar-18	0.1577	0.158	0.1582	0.1577	-0.25%
7-Mar-18	0.1581	0.1582	0.1584	0.158	-0.25%
6-Mar-18	0.1585	0.1578	0.1585	0.1575	0.63%
5-Mar-18	0.1575	0.1579	0.158	0.1575	-0.06%
2-Mar-18	0.1576	0.1577	0.1579	0.1573	0.19%
1-Mar-18	0.1573	0.158	0.158	0.1573	-0.44%
28-Feb-18	0.158	0.158	0.1583	0.1578	-0.19%
27-Feb-18	0.1583	0.1586	0.1588	0.1583	0.00%
26-Feb-18	0.1583	0.1582	0.1587	0.1582	0.32%
23-Feb-18	0.1578	0.1576	0.1579	0.1576	0.19%
22-Feb-18	0.1575	0.1576	0.1577	0.1572	0.00%
21-Feb-18	0.1575	0.1575	0.1575	0.1575	0.00%
20-Feb-18	0.1575	0.1575	0.1575	0.1575	0.00%
19-Feb-18	0.1575	0.1575	0.1575	0.1575	0.00%
16-Feb-18	0.1575	0.1575	0.1575	0.1575	0.00%
15-Feb-18	0.1575	0.1575	0.1575	0.1575	0.00%
14-Feb-18	0.1575	0.1577	0.1581	0.1574	-0.13%
13-Feb-18	0.1577	0.158	0.1583	0.1576	-0.19%
12-Feb-18	0.158	0.1588	0.1592	0.158	-0.50%
9-Feb-18	0.1588	0.1579	0.1589	0.1579	0.51%
8-Feb-18	0.158	0.159	0.1593	0.1577	-0.94%
7-Feb-18	0.1595	0.1596	0.16	0.1595	0.19%
6-Feb-18	0.1592	0.1588	0.1595	0.1588	0.13%
5-Feb-18	0.159	0.1586	0.1593	0.1586	0.19%
2-Feb-18	0.1587	0.1593	0.1596	0.1587	-0.06%
1-Feb-18	0.1588	0.1588	0.159	0.1585	-0.13%
31-Jan-18	0.159	0.1581	0.1592	0.158	0.57%
30-Jan-18	0.1581	0.1578	0.1584	0.1577	0.19%
29-Jan-18	0.1578	0.158	0.1582	0.1578	-0.25%
26-Jan-18	0.1582	0.158	0.1584	0.1578	0.00%
25-Jan-18	0.1582	0.1573	0.1585	0.1573	0.76%
24-Jan-18	0.157	0.1564	0.1572	0.1564	0.51%
23-Jan-18	0.1562	0.1565	0.1565	0.156	0.00%
22-Jan-18	0.1562	0.156	0.1563	0.156	0.00%
19-Jan-18	0.1562	0.1563	0.1567	0.1562	0.32%
18-Jan-18	0.1557	0.1555	0.1557	0.1552	0.19%
17-Jan-18	0.1554	0.1554	0.1558	0.1552	0.13%
16-Jan-18	0.1552	0.1555	0.1558	0.1552	-0.06%
15-Jan-18	0.1553	0.1548	0.1558	0.1548	0.32%
12-Jan-18	0.1548	0.154	0.1549	0.154	0.52%
11-Jan-18	0.154	0.1535	0.154	0.1533	0.20%
10-Jan-18	0.1537	0.153	0.1537	0.153	0.33%
9-Jan-18	0.1532	0.1537	0.154	0.153	-0.39%
8-Jan-18	0.1538	0.1545	0.1545	0.1538	-0.19%
5-Jan-18	0.1541	0.1542	0.1544	0.154	0.06%
4-Jan-18	0.154	0.1538	0.1541	0.1536	0.20%
3-Jan-18	0.1537	0.1538	0.154	0.1537	-0.19%
2-Jan-18	0.154	0.1539	0.1542	0.1538	0.20%
1-Jan-18	0.1537	0.1537	0.1537	0.1537	0.00%
29-Dec-17	0.1537	0.153	0.1537	0.153	0.46%
28-Dec-17	0.153	0.1525	0.1532	0.1525	0.33%
27-Dec-17	0.1525	0.1527	0.1528	0.1524	-0.13%
26-Dec-17	0.1527	0.1529	0.153	0.1525	-0.20%
25-Dec-17	0.153	0.1522	0.153	0.1522	0.66%
22-Dec-17	0.152	0.152	0.1524	0.1519	0.07%
21-Dec-17	0.1519	0.1525	0.1525	0.1517	-0.07%
20-Dec-17	0.152	0.1514	0.1521	0.1514	0.40%
19-Dec-17	0.1514	0.1511	0.1515	0.1511	0.13%
18-Dec-17	0.1512	0.1514	0.1514	0.1512	-0.07%
15-Dec-17	0.1513	0.1512	0.1514	0.1512	0.00%
14-Dec-17	0.1513	0.1514	0.1514	0.1512	0.13%
13-Dec-17	0.1511	0.1511	0.1511	0.1509	0.07%
12-Dec-17	0.151	0.1512	0.1512	0.151	-0.07%
11-Dec-17	0.1511	0.1511	0.1512	0.1511	0.07%
8-Dec-17	0.151	0.151	0.1512	0.151	0.00%
7-Dec-17	0.151	0.151	0.1512	0.151	-0.13%
6-Dec-17	0.1512	0.1512	0.1512	0.1512	0.13%
5-Dec-17	0.151	0.1512	0.1514	0.151	0.00%
4-Dec-17	0.151	0.1512	0.1514	0.151	-0.07%
1-Dec-17	0.1511	0.1513	0.1515	0.1511	-0.07%
30-Nov-17	0.1512	0.1514	0.1516	0.1512	-0.07%
29-Nov-17	0.1513	0.1513	0.1516	0.1511	-0.07%
28-Nov-17	0.1514	0.1515	0.1517	0.1512	-0.13%
27-Nov-17	0.1516	0.1514	0.1516	0.1513	0.07%
24-Nov-17	0.1515	0.152	0.1522	0.1514	-0.26%
23-Nov-17	0.1519	0.1513	0.1523	0.1513	0.46%
22-Nov-17	0.1512	0.1509	0.1514	0.1507	0.20%
21-Nov-17	0.1509	0.1507	0.151	0.1505	0.13%
20-Nov-17	0.1507	0.151	0.151	0.1506	-0.20%
17-Nov-17	0.151	0.1507	0.151	0.1507	0.13%
16-Nov-17	0.1508	0.151	0.151	0.1507	-0.13%
15-Nov-17	0.151	0.1508	0.1512	0.1508	0.20%
14-Nov-17	0.1507	0.1505	0.1507	0.1505	0.13%
13-Nov-17	0.1505	0.1505	0.1507	0.1504	0.00%
10-Nov-17	0.1505	0.1505	0.1507	0.1505	-0.07%
9-Nov-17	0.1506	0.1509	0.1511	0.1505	-0.20%
8-Nov-17	0.1509	0.1507	0.151	0.1505	0.20%
7-Nov-17	0.1506	0.1507	0.151	0.1505	-0.07%
6-Nov-17	0.1507	0.1505	0.151	0.1505	0.00%
3-Nov-17	0.1507	0.1514	0.1515	0.1507	-0.46%
2-Nov-17	0.1514	0.1515	0.1519	0.1512	-0.07%
1-Nov-17	0.1515	0.1507	0.1515	0.1507	0.53%
31-Oct-17	0.1507	0.1505	0.151	0.1505	0.13%
30-Oct-17	0.1505	0.1505	0.1505	0.1505	0.07%
27-Oct-17	0.1504	0.1505	0.1505	0.15	-0.07%
26-Oct-17	0.1505	0.1505	0.1509	0.1505	-0.07%
25-Oct-17	0.1506	0.1507	0.1509	0.1505	-0.07%
24-Oct-17	0.1507	0.1507	0.151	0.1507	0.07%
23-Oct-17	0.1506	0.151	0.151	0.1505	-0.26%
20-Oct-17	0.151	0.1512	0.1515	0.151	-0.13%
19-Oct-17	0.1512	0.1509	0.1512	0.1507	0.20%
18-Oct-17	0.1509	0.151	0.1515	0.1509	-0.07%
17-Oct-17	0.151	0.1517	0.1517	0.151	-0.46%
16-Oct-17	0.1517	0.152	0.1522	0.1517	-0.20%
13-Oct-17	0.152	0.1517	0.1521	0.1517	0.20%
12-Oct-17	0.1517	0.1517	0.152	0.1515	0.00%
11-Oct-17	0.1517	0.152	0.1522	0.1515	-0.33%
10-Oct-17	0.1522	0.1509	0.1522	0.1509	0.79%
9-Oct-17	0.151	0.1504	0.151	0.1502	0.47%
6-Oct-17	0.1503	0.1503	0.1503	0.1503	0.00%
5-Oct-17	0.1503	0.1503	0.1503	0.1503	0.00%
4-Oct-17	0.1503	0.1503	0.1503	0.1503	0.00%
3-Oct-17	0.1503	0.1503	0.1503	0.1503	0.00%
2-Oct-17	0.1503	0.1503	0.1503	0.1503	0.00%
29-Sep-17	0.1503	0.15	0.1507	0.1496	0.20%
28-Sep-17	0.15	0.1507	0.1507	0.1499	-0.33%
27-Sep-17	0.1505	0.1507	0.1509	0.1505	-0.07%
26-Sep-17	0.1506	0.1511	0.1513	0.1506	-0.26%
25-Sep-17	0.151	0.1517	0.1517	0.151	-0.46%
22-Sep-17	0.1517	0.1517	0.1521	0.1515	0.00%
21-Sep-17	0.1517	0.152	0.152	0.1514	-0.26%
20-Sep-17	0.1521	0.1519	0.1525	0.1519	0.13%
19-Sep-17	0.1519	0.1522	0.1522	0.1516	-0.13%
18-Sep-17	0.1521	0.1526	0.1528	0.152	-0.39%
15-Sep-17	0.1527	0.1525	0.153	0.1525	0.13%
14-Sep-17	0.1525	0.1529	0.1529	0.1524	-0.26%
13-Sep-17	0.1529	0.153	0.1533	0.1529	-0.07%
12-Sep-17	0.153	0.153	0.1532	0.1527	-0.07%
11-Sep-17	0.1531	0.1537	0.154	0.1531	-0.78%
8-Sep-17	0.1543	0.1542	0.1555	0.1542	0.06%
7-Sep-17	0.1542	0.1533	0.1542	0.1532	0.65%
6-Sep-17	0.1532	0.1529	0.1535	0.1527	0.20%
5-Sep-17	0.1529	0.1531	0.1536	0.1526	-0.13%
4-Sep-17	0.1531	0.1525	0.1535	0.1525	0.39%
1-Sep-17	0.1525	0.1518	0.1528	0.1518	0.53%
31-Aug-17	0.1517	0.1517	0.1517	0.1515	0.00%
30-Aug-17	0.1517	0.1515	0.152	0.1515	0.13%
29-Aug-17	0.1515	0.151	0.1517	0.151	0.13%
28-Aug-17	0.1513	0.1503	0.1513	0.1503	0.60%
25-Aug-17	0.1504	0.1502	0.1505	0.1501	0.13%
24-Aug-17	0.1502	0.1502	0.1504	0.15	0.00%
23-Aug-17	0.1502	0.15	0.1502	0.15	0.07%
22-Aug-17	0.1501	0.1501	0.1504	0.1501	0.07%
21-Aug-17	0.15	0.1499	0.15	0.1499	0.07%
18-Aug-17	0.1499	0.1497	0.15	0.1497	0.07%
17-Aug-17	0.1498	0.1495	0.1502	0.1495	0.27%
16-Aug-17	0.1494	0.1497	0.1497	0.1494	-0.13%
15-Aug-17	0.1496	0.1499	0.1499	0.1495	-0.20%
14-Aug-17	0.1499	0.1499	0.1502	0.1498	-0.07%
11-Aug-17	0.15	0.1505	0.1505	0.1499	-0.33%
10-Aug-17	0.1505	0.1499	0.1505	0.1499	0.40%
9-Aug-17	0.1499	0.1492	0.1499	0.149	0.54%
8-Aug-17	0.1491	0.1488	0.1493	0.1488	0.20%
7-Aug-17	0.1488	0.1486	0.1489	0.1486	0.07%
4-Aug-17	0.1487	0.1489	0.1489	0.1487	-0.13%
3-Aug-17	0.1489	0.1487	0.1489	0.1485	0.13%
2-Aug-17	0.1487	0.1489	0.1489	0.1485	-0.13%
1-Aug-17	0.1489	0.1487	0.1489	0.1487	0.13%
31-Jul-17	0.1487	0.1484	0.1489	0.1484	0.20%
28-Jul-17	0.1484	0.1484	0.1484	0.1482	0.07%
27-Jul-17	0.1483	0.148	0.1487	0.148	0.20%
26-Jul-17	0.148	0.1482	0.1482	0.1479	-0.13%
25-Jul-17	0.1482	0.1482	0.1482	0.148	0.00%
24-Jul-17	0.1482	0.1479	0.1482	0.1479	0.27%
21-Jul-17	0.1478	0.1479	0.1479	0.1477	-0.07%
20-Jul-17	0.1479	0.1482	0.1482	0.1477	-0.14%
19-Jul-17	0.1481	0.1482	0.1482	0.148	-0.07%
18-Jul-17	0.1482	0.1477	0.1482	0.1477	0.34%
17-Jul-17	0.1477	0.1475	0.1478	0.1475	0.14%
14-Jul-17	0.1475	0.1474	0.1477	0.1474	0.07%
13-Jul-17	0.1474	0.1473	0.1476	0.1473	0.00%
12-Jul-17	0.1474	0.147	0.1474	0.147	0.27%
11-Jul-17	0.147	0.147	0.1471	0.1469	0.00%
10-Jul-17	0.147	0.1469	0.1471	0.1469	0.07%
7-Jul-17	0.1469	0.147	0.1472	0.1469	-0.07%
6-Jul-17	0.147	0.147	0.1472	0.1469	0.00%
5-Jul-17	0.147	0.147	0.1472	0.147	0.00%
4-Jul-17	0.147	0.147	0.1472	0.147	0.00%
3-Jul-17	0.147	0.1477	0.1477	0.147	-0.27%
30-Jun-17	0.1474	0.1474	0.1479	0.1474	0.00%
29-Jun-17	0.1474	0.147	0.1477	0.147	0.27%
28-Jun-17	0.147	0.1467	0.1472	0.1467	0.20%
27-Jun-17	0.1467	0.1462	0.1469	0.1462	0.34%
26-Jun-17	0.1462	0.1462	0.1464	0.1461	0.00%
23-Jun-17	0.1462	0.1464	0.1464	0.1462	-0.14%
22-Jun-17	0.1464	0.1464	0.1464	0.1462	0.00%
21-Jun-17	0.1464	0.1464	0.1466	0.1464	0.00%
20-Jun-17	0.1464	0.1466	0.1466	0.1463	-0.20%
19-Jun-17	0.1467	0.1469	0.1469	0.1466	-0.07%
16-Jun-17	0.1468	0.1469	0.1469	0.1467	-0.07%
15-Jun-17	0.1469	0.1473	0.1473	0.1468	-0.20%
14-Jun-17	0.1472	0.1472	0.1474	0.1472	0.07%
13-Jun-17	0.1471	0.147	0.1471	0.147	0.00%
12-Jun-17	0.1471	0.1471	0.1471	0.1471	0.00%
9-Jun-17	0.1471	0.1471	0.1471	0.1469	0.07%
8-Jun-17	0.147	0.1472	0.1472	0.147	-0.14%
7-Jun-17	0.1472	0.1472	0.1474	0.147	0.00%
6-Jun-17	0.1472	0.147	0.1472	0.1469	0.14%
5-Jun-17	0.147	0.1471	0.1471	0.1469	0.14%
2-Jun-17	0.1468	0.1469	0.1471	0.1467	-0.07%
1-Jun-17	0.1469	0.1471	0.1475	0.1469	0.07%
31-May-17	0.1468	0.1458	0.1468	0.1458	0.62%
30-May-17	0.1459	0.1459	0.1459	0.1459	0.00%
29-May-17	0.1459	0.1459	0.1459	0.1459	0.00%
26-May-17	0.1459	0.1456	0.1462	0.1456	0.21%
25-May-17	0.1456	0.1452	0.1457	0.1452	0.28%
24-May-17	0.1452	0.1452	0.1452	0.1451	0.00%
23-May-17	0.1452	0.1452	0.1454	0.1451	0.00%
22-May-17	0.1452	0.1453	0.1454	0.1452	0.00%
19-May-17	0.1452	0.1452	0.1452	0.1451	0.00%
18-May-17	0.1452	0.1452	0.1452	0.1451	-0.07%
17-May-17	0.1453	0.1453	0.1454	0.1452	0.07%
16-May-17	0.1452	0.1451	0.1454	0.1451	0.07%
15-May-17	0.1451	0.1449	0.1451	0.1449	0.14%
12-May-17	0.1449	0.1449	0.1449	0.1449	0.00%
11-May-17	0.1449	0.1449	0.1449	0.1447	0.00%
10-May-17	0.1449	0.1447	0.1451	0.1447	0.14%
9-May-17	0.1447	0.1447	0.1449	0.1447	-0.07%
8-May-17	0.1448	0.1449	0.1449	0.1448	-0.07%
5-May-17	0.1449	0.1452	0.1452	0.1449	-0.07%
4-May-17	0.145	0.1449	0.1451	0.1449	0.07%
3-May-17	0.1449	0.1451	0.1452	0.1449	-0.07%
2-May-17	0.145	0.145	0.145	0.1449	-0.07%
1-May-17	0.1451	0.1451	0.1451	0.1451	0.00%
28-Apr-17	0.1451	0.1451	0.1452	0.1449	0.14%
27-Apr-17	0.1449	0.1452	0.1452	0.1449	-0.14%
26-Apr-17	0.1451	0.1452	0.1452	0.1451	-0.07%
25-Apr-17	0.1452	0.1452	0.1454	0.1452	0.00%
24-Apr-17	0.1452	0.1454	0.1454	0.1452	0.00%
21-Apr-17	0.1452	0.1454	0.1454	0.1452	-0.07%
20-Apr-17	0.1453	0.1451	0.1453	0.1451	0.07%
19-Apr-17	0.1452	0.1452	0.1454	0.1452	-0.07%
18-Apr-17	0.1453	0.1454	0.1454	0.1451	0.00%
17-Apr-17	0.1453	0.1452	0.1453	0.1451	0.07%
14-Apr-17	0.1452	0.1452	0.1454	0.1452	0.00%
13-Apr-17	0.1452	0.1452	0.1456	0.1452	0.00%
12-Apr-17	0.1452	0.1451	0.1452	0.1449	0.07%
11-Apr-17	0.1451	0.1449	0.1452	0.1449	0.14%
10-Apr-17	0.1449	0.1448	0.145	0.1448	0.00%
7-Apr-17	0.1449	0.1449	0.1452	0.1449	0.00%
6-Apr-17	0.1449	0.1451	0.1452	0.1449	-0.14%
5-Apr-17	0.1451	0.1452	0.1454	0.1451	-0.07%
4-Apr-17	0.1452	0.1452	0.1452	0.1452	0.00%
3-Apr-17	0.1452	0.1452	0.1452	0.1452	0.00%
31-Mar-17	0.1452	0.1452	0.1454	0.1449	0.00%
30-Mar-17	0.1452	0.1452	0.1452	0.1451	0.00%
29-Mar-17	0.1452	0.1454	0.1454	0.1451	-0.14%
28-Mar-17	0.1454	0.1454	0.1454	0.1452	-0.07%
27-Mar-17	0.1455	0.1453	0.1457	0.1453	0.21%
24-Mar-17	0.1452	0.1452	0.1454	0.1451	0.00%
23-Mar-17	0.1452	0.1454	0.1454	0.1452	-0.07%
22-Mar-17	0.1453	0.1452	0.1454	0.1451	0.07%
21-Mar-17	0.1452	0.1448	0.1452	0.1448	0.35%
20-Mar-17	0.1447	0.1449	0.1449	0.1447	-0.14%
17-Mar-17	0.1449	0.1449	0.1451	0.1447	0.00%
16-Mar-17	0.1449	0.1447	0.1452	0.1447	0.14%
15-Mar-17	0.1447	0.1447	0.1447	0.1446	0.00%
14-Mar-17	0.1447	0.1447	0.1447	0.1446	0.00%
13-Mar-17	0.1447	0.1447	0.1449	0.1446	0.00%
10-Mar-17	0.1447	0.1447	0.1448	0.1446	0.00%
9-Mar-17	0.1447	0.1447	0.1447	0.1446	0.00%
8-Mar-17	0.1447	0.1449	0.1449	0.1447	-0.14%
7-Mar-17	0.1449	0.1449	0.1451	0.1449	0.00%
6-Mar-17	0.1449	0.1452	0.1452	0.1449	0.00%
3-Mar-17	0.1449	0.1451	0.1451	0.1449	-0.21%
2-Mar-17	0.1452	0.1452	0.1454	0.1452	-0.14%
1-Mar-17	0.1454	0.1454	0.1456	0.1454	-0.14%
28-Feb-17	0.1456	0.1455	0.1456	0.1455	0.00%
27-Feb-17	0.1456	0.1454	0.1457	0.1452	0.00%
24-Feb-17	0.1456	0.1456	0.1457	0.1455	-0.07%
23-Feb-17	0.1457	0.1454	0.1457	0.1454	0.21%
22-Feb-17	0.1454	0.1453	0.1454	0.1452	0.14%
21-Feb-17	0.1452	0.1454	0.1454	0.1452	-0.14%
20-Feb-17	0.1454	0.1456	0.1457	0.1454	-0.21%
17-Feb-17	0.1457	0.1457	0.1459	0.1456	-0.14%
16-Feb-17	0.1459	0.1456	0.1459	0.1456	0.21%
15-Feb-17	0.1456	0.1456	0.1457	0.1454	-0.07%
14-Feb-17	0.1457	0.1454	0.1457	0.1452	0.28%
13-Feb-17	0.1453	0.1455	0.1455	0.1452	-0.07%
10-Feb-17	0.1454	0.1454	0.1455	0.1453	-0.14%
9-Feb-17	0.1456	0.1456	0.1459	0.1456	0.00%
8-Feb-17	0.1456	0.1452	0.1456	0.1452	0.28%
7-Feb-17	0.1452	0.1457	0.1457	0.1452	-0.34%
6-Feb-17	0.1457	0.1457	0.1459	0.1457	0.07%
3-Feb-17	0.1456	0.1457	0.1457	0.1455	0.21%
2-Feb-17	0.1453	0.1453	0.1453	0.1453	0.00%
1-Feb-17	0.1453	0.1453	0.1453	0.1453	0.00%
31-Jan-17	0.1453	0.1453	0.1453	0.1453	0.00%
30-Jan-17	0.1453	0.1453	0.1453	0.1453	0.00%
27-Jan-17	0.1453	0.1453	0.1453	0.1453	0.00%
26-Jan-17	0.1453	0.1455	0.1455	0.1453	0.07%
25-Jan-17	0.1452	0.1459	0.1459	0.1452	-0.41%
24-Jan-17	0.1458	0.1461	0.1462	0.1458	-0.07%
23-Jan-17	0.1459	0.1458	0.1464	0.1458	0.34%
20-Jan-17	0.1454	0.1458	0.1458	0.1454	-0.14%
19-Jan-17	0.1456	0.1457	0.1459	0.1454	-0.41%
18-Jan-17	0.1462	0.1459	0.1464	0.1456	0.21%
17-Jan-17	0.1459	0.1449	0.1459	0.1449	0.69%
16-Jan-17	0.1449	0.1449	0.1452	0.1449	0.00%
13-Jan-17	0.1449	0.1449	0.1452	0.1449	-0.21%
12-Jan-17	0.1452	0.1444	0.1452	0.1444	0.69%
11-Jan-17	0.1442	0.1444	0.1446	0.1442	-0.14%
10-Jan-17	0.1444	0.1442	0.1446	0.1442	0.14%
9-Jan-17	0.1442	0.1444	0.1444	0.1442	-0.21%
6-Jan-17	0.1445	0.1455	0.1455	0.1442	-0.48%
5-Jan-17	0.1452	0.1444	0.1456	0.1444	0.69%
4-Jan-17	0.1442	0.1438	0.1442	0.1438	0.42%
3-Jan-17	0.1436	0.1437	0.1439	0.1436	-0.21%
2-Jan-17	0.1439	0.1439	0.1439	0.1439	0.00%
30-Dec-16	0.1439	0.1437	0.1442	0.1437	0.14%
29-Dec-16	0.1437	0.1439	0.1439	0.1437	0.00%
28-Dec-16	0.1437	0.144	0.144	0.1437	-0.14%
27-Dec-16	0.1439	0.1439	0.1439	0.1439	0.00%
26-Dec-16	0.1439	0.1439	0.1439	0.1438	0.00%
23-Dec-16	0.1439	0.1439	0.1439	0.1439	0.00%
22-Dec-16	0.1439	0.1441	0.1441	0.1439	-0.14%
21-Dec-16	0.1441	0.1439	0.1441	0.1439	0.14%
20-Dec-16	0.1439	0.1439	0.1439	0.1437	0.07%
19-Dec-16	0.1438	0.1442	0.1442	0.1438	0.14%
16-Dec-16	0.1436	0.1439	0.1441	0.1436	-0.28%
15-Dec-16	0.144	0.1449	0.1449	0.144	-0.62%
14-Dec-16	0.1449	0.1449	0.1449	0.1447	0.00%
13-Dec-16	0.1449	0.1448	0.145	0.1448	0.14%
12-Dec-16	0.1447	0.1447	0.1447	0.1446	0.00%
9-Dec-16	0.1447	0.1449	0.1451	0.1447	-0.48%
8-Dec-16	0.1454	0.1452	0.1454	0.1452	0.00%
7-Dec-16	0.1454	0.1452	0.1454	0.1452	0.07%
6-Dec-16	0.1453	0.1455	0.1458	0.1453	-0.07%
5-Dec-16	0.1454	0.1454	0.1454	0.1452	0.14%
2-Dec-16	0.1452	0.1454	0.1455	0.1452	0.00%
1-Dec-16	0.1452	0.1451	0.1453	0.1451	0.00%
30-Nov-16	0.1452	0.1452	0.1454	0.1452	0.14%
29-Nov-16	0.145	0.1452	0.1452	0.1449	0.21%
28-Nov-16	0.1447	0.1447	0.1449	0.1447	0.07%
25-Nov-16	0.1446	0.1444	0.1447	0.1444	0.07%
24-Nov-16	0.1445	0.1446	0.1447	0.1445	0.00%
23-Nov-16	0.1445	0.1451	0.1451	0.1445	-0.48%
22-Nov-16	0.1452	0.1452	0.1452	0.1452	0.07%
21-Nov-16	0.1451	0.1451	0.1451	0.1449	-0.07%
18-Nov-16	0.1452	0.1454	0.1454	0.1451	-0.14%
17-Nov-16	0.1454	0.1454	0.1457	0.1454	0.00%
16-Nov-16	0.1454	0.1457	0.1459	0.1454	-0.27%
15-Nov-16	0.1458	0.1461	0.1462	0.1457	-0.21%
14-Nov-16	0.1461	0.1467	0.1467	0.1461	-0.48%
11-Nov-16	0.1468	0.1468	0.1472	0.1468	-0.14%
10-Nov-16	0.147	0.1473	0.1474	0.147	-0.34%
9-Nov-16	0.1475	0.1474	0.1481	0.1474	0.07%
8-Nov-16	0.1474	0.1475	0.1477	0.1474	-0.07%
7-Nov-16	0.1475	0.1479	0.1479	0.1475	-0.34%
4-Nov-16	0.148	0.1479	0.1481	0.1479	0.07%
3-Nov-16	0.1479	0.1479	0.148	0.1477	-0.07%
2-Nov-16	0.148	0.1479	0.148	0.1479	0.14%
1-Nov-16	0.1478	0.1476	0.1479	0.1476	0.20%
31-Oct-16	0.1475	0.1477	0.1477	0.1475	0.00%
28-Oct-16	0.1475	0.1474	0.1475	0.1474	0.07%
27-Oct-16	0.1474	0.1476	0.1477	0.1474	-0.20%
26-Oct-16	0.1477	0.1476	0.1478	0.1476	0.20%
25-Oct-16	0.1474	0.1475	0.1477	0.1474	-0.07%
24-Oct-16	0.1475	0.1479	0.1479	0.1475	-0.20%
21-Oct-16	0.1478	0.1482	0.1482	0.1478	-0.27%
20-Oct-16	0.1482	0.1484	0.1484	0.1482	-0.13%
19-Oct-16	0.1484	0.1484	0.1485	0.1483	0.00%
18-Oct-16	0.1484	0.1484	0.1485	0.1484	0.00%
17-Oct-16	0.1484	0.1487	0.1487	0.1484	-0.13%
14-Oct-16	0.1486	0.1486	0.1488	0.1486	-0.07%
13-Oct-16	0.1487	0.1487	0.1489	0.1485	-0.13%
12-Oct-16	0.1489	0.1489	0.1489	0.1487	0.13%
11-Oct-16	0.1487	0.1492	0.1492	0.1487	-0.20%
10-Oct-16	0.149	0.15	0.15	0.149	-0.60%
7-Oct-16	0.1499	0.1499	0.1499	0.1499	0.00%
6-Oct-16	0.1499	0.1499	0.1499	0.1499	0.00%
5-Oct-16	0.1499	0.1499	0.1499	0.1499	0.00%
4-Oct-16	0.1499	0.1499	0.1499	0.1499	0.00%
3-Oct-16	0.1499	0.1499	0.1499	0.1499	0.00%
30-Sep-16	0.1499	0.15	0.15	0.1499	0.00%
29-Sep-16	0.1499	0.1499	0.15	0.1499	0.00%
28-Sep-16	0.1499	0.1499	0.15	0.1497	0.00%
27-Sep-16	0.1499	0.1499	0.15	0.1499	0.00%
26-Sep-16	0.1499	0.1499	0.1499	0.1499	0.00%
23-Sep-16	0.1499	0.15	0.15	0.1499	-0.07%
22-Sep-16	0.15	0.1499	0.15	0.1499	0.07%
21-Sep-16	0.1499	0.1499	0.1499	0.1499	0.00%
20-Sep-16	0.1499	0.15	0.15	0.1499	0.00%
19-Sep-16	0.1499	0.1499	0.1502	0.1499	0.00%
16-Sep-16	0.1499	0.1499	0.1499	0.1499	0.00%
15-Sep-16	0.1499	0.1499	0.1499	0.1499	0.00%
14-Sep-16	0.1499	0.1497	0.15	0.1497	0.13%
13-Sep-16	0.1497	0.1497	0.1497	0.1497	0.00%
12-Sep-16	0.1497	0.1497	0.1498	0.1496	0.00%
9-Sep-16	0.1497	0.1499	0.1499	0.1495	-0.20%
8-Sep-16	0.15	0.1502	0.1502	0.1499	-0.07%
7-Sep-16	0.1501	0.1499	0.1503	0.1499	0.20%
6-Sep-16	0.1498	0.1499	0.1499	0.1496	0.07%
5-Sep-16	0.1497	0.1497	0.1499	0.1497	0.00%
2-Sep-16	0.1497	0.1498	0.1499	0.1496	-0.13%
1-Sep-16	0.1499	0.1497	0.1499	0.1497	0.13%
31-Aug-16	0.1497	0.1497	0.1499	0.1497	0.00%
30-Aug-16	0.1497	0.1497	0.1499	0.1497	0.00%
29-Aug-16	0.1497	0.1499	0.1499	0.1495	-0.13%
26-Aug-16	0.1499	0.1502	0.1502	0.1499	-0.20%
25-Aug-16	0.1502	0.1502	0.1504	0.1502	0.00%
24-Aug-16	0.1502	0.1507	0.1507	0.1502	-0.27%
23-Aug-16	0.1506	0.1505	0.1508	0.1503	0.13%
22-Aug-16	0.1504	0.1502	0.1505	0.15	0.07%
19-Aug-16	0.1503	0.1508	0.1508	0.1502	-0.33%
18-Aug-16	0.1508	0.1507	0.1511	0.1507	0.07%
17-Aug-16	0.1507	0.151	0.151	0.1507	-0.20%
16-Aug-16	0.151	0.1507	0.1512	0.1507	0.20%
15-Aug-16	0.1507	0.1505	0.1507	0.1505	0.00%
12-Aug-16	0.1507	0.1506	0.1509	0.1505	-0.13%
11-Aug-16	0.1509	0.1507	0.1509	0.1505	0.13%
10-Aug-16	0.1507	0.1502	0.151	0.1502	0.33%
9-Aug-16	0.1502	0.1502	0.1502	0.15	0.00%
8-Aug-16	0.1502	0.1502	0.1502	0.15	0.00%
5-Aug-16	0.1502	0.1505	0.1507	0.1502	-0.20%
4-Aug-16	0.1505	0.1507	0.1509	0.1505	-0.13%
3-Aug-16	0.1507	0.1509	0.151	0.1507	-0.13%
2-Aug-16	0.1509	0.1506	0.1509	0.1505	0.27%
1-Aug-16	0.1505	0.1507	0.1509	0.1505	-0.13%
29-Jul-16	0.1507	0.1502	0.1509	0.1502	0.33%
28-Jul-16	0.1502	0.1499	0.1502	0.1499	0.20%
27-Jul-16	0.1499	0.1499	0.15	0.1499	0.00%
26-Jul-16	0.1499	0.1497	0.15	0.1497	0.13%
25-Jul-16	0.1497	0.1496	0.1498	0.1496	0.00%
22-Jul-16	0.1497	0.1499	0.1501	0.1497	-0.07%
21-Jul-16	0.1498	0.1497	0.1499	0.1496	0.07%
20-Jul-16	0.1497	0.1494	0.1499	0.1494	0.20%
19-Jul-16	0.1494	0.1492	0.1495	0.1492	0.13%
18-Jul-16	0.1492	0.1494	0.1494	0.1492	-0.20%
15-Jul-16	0.1495	0.1497	0.1497	0.1495	-0.07%
14-Jul-16	0.1496	0.1496	0.1497	0.1496	0.07%
13-Jul-16	0.1495	0.1497	0.1497	0.1494	0.00%
12-Jul-16	0.1495	0.1494	0.1497	0.1494	0.07%
11-Jul-16	0.1494	0.1495	0.1497	0.1494	-0.07%
8-Jul-16	0.1495	0.1495	0.1496	0.1494	-0.13%
7-Jul-16	0.1497	0.1495	0.1497	0.1495	0.20%
6-Jul-16	0.1494	0.1496	0.1497	0.1494	-0.20%
5-Jul-16	0.1497	0.1501	0.1501	0.1497	-0.20%
4-Jul-16	0.15	0.1502	0.1502	0.1499	-0.13%
1-Jul-16	0.1502	0.1505	0.1505	0.1502	-0.20%
30-Jun-16	0.1505	0.1507	0.1507	0.1502	-0.13%
29-Jun-16	0.1507	0.1504	0.1507	0.1502	0.20%
28-Jun-16	0.1504	0.1504	0.1506	0.1504	0.00%
27-Jun-16	0.1504	0.1507	0.1507	0.1504	-0.40%
24-Jun-16	0.151	0.152	0.152	0.151	-0.66%
23-Jun-16	0.152	0.152	0.1522	0.152	0.00%
22-Jun-16	0.152	0.1517	0.1522	0.1517	0.20%
21-Jun-16	0.1517	0.152	0.1522	0.1517	-0.20%
20-Jun-16	0.152	0.1519	0.1521	0.1518	0.13%
17-Jun-16	0.1518	0.1518	0.152	0.1517	0.07%
16-Jun-16	0.1517	0.1519	0.1521	0.1516	-0.20%
15-Jun-16	0.152	0.1515	0.152	0.1515	0.26%
14-Jun-16	0.1516	0.1521	0.1521	0.1516	-0.20%
13-Jun-16	0.1519	0.1524	0.1524	0.1517	-0.33%
10-Jun-16	0.1524	0.1524	0.1524	0.1524	0.00%
9-Jun-16	0.1524	0.1524	0.1524	0.1524	0.00%
8-Jun-16	0.1524	0.1522	0.1525	0.1522	0.13%
7-Jun-16	0.1522	0.1523	0.1523	0.1521	-0.13%
6-Jun-16	0.1524	0.1525	0.1525	0.1522	0.00%
3-Jun-16	0.1524	0.1519	0.1524	0.1517	0.33%
2-Jun-16	0.1519	0.1522	0.1522	0.1519	-0.13%
1-Jun-16	0.1521	0.1518	0.1521	0.1516	0.13%
31-May-16	0.1519	0.1521	0.1522	0.1519	0.00%
30-May-16	0.1519	0.1521	0.1522	0.1519	-0.33%
27-May-16	0.1524	0.1525	0.1527	0.1522	-0.07%
26-May-16	0.1525	0.1526	0.1527	0.1525	-0.07%
25-May-16	0.1526	0.1524	0.1526	0.1523	0.07%
24-May-16	0.1525	0.1527	0.1527	0.1525	0.00%
23-May-16	0.1525	0.153	0.153	0.1525	-0.13%
20-May-16	0.1527	0.1528	0.1529	0.1526	0.00%
19-May-16	0.1527	0.1527	0.153	0.1527	-0.20%
18-May-16	0.153	0.1532	0.1532	0.153	-0.20%
17-May-16	0.1533	0.1535	0.1535	0.1532	0.00%
16-May-16	0.1533	0.1532	0.1535	0.153	0.13%
13-May-16	0.1531	0.1536	0.1536	0.1531	-0.26%
12-May-16	0.1535	0.154	0.154	0.1533	-0.32%
11-May-16	0.154	0.1535	0.154	0.1535	0.39%
10-May-16	0.1534	0.1535	0.1536	0.1534	-0.07%
9-May-16	0.1535	0.154	0.154	0.1535	-0.20%
6-May-16	0.1538	0.1537	0.154	0.1537	0.00%
5-May-16	0.1538	0.1538	0.1539	0.1535	-0.13%
4-May-16	0.154	0.1539	0.154	0.1536	0.00%
3-May-16	0.154	0.1543	0.1545	0.154	-0.32%
2-May-16	0.1545	0.1545	0.1545	0.1545	0.00%
29-Apr-16	0.1545	0.1544	0.1547	0.1541	0.00%
28-Apr-16	0.1545	0.154	0.1545	0.1538	0.32%
27-Apr-16	0.154	0.154	0.1542	0.1538	0.00%
26-Apr-16	0.154	0.1542	0.1542	0.1539	0.00%
25-Apr-16	0.154	0.1537	0.1541	0.1537	0.13%
22-Apr-16	0.1538	0.1541	0.1543	0.1538	-0.32%
21-Apr-16	0.1543	0.1543	0.1545	0.1542	-0.13%
20-Apr-16	0.1545	0.1548	0.1548	0.1545	-0.19%
19-Apr-16	0.1548	0.1545	0.1548	0.1545	0.19%
18-Apr-16	0.1545	0.1543	0.1545	0.1542	0.00%
15-Apr-16	0.1545	0.1542	0.1545	0.1542	0.19%
14-Apr-16	0.1542	0.1542	0.1543	0.1542	-0.06%
13-Apr-16	0.1543	0.1547	0.1547	0.1543	-0.26%
12-Apr-16	0.1547	0.1547	0.155	0.1545	-0.06%
11-Apr-16	0.1548	0.1547	0.1548	0.1545	0.06%
8-Apr-16	0.1547	0.1545	0.1547	0.1543	0.00%
7-Apr-16	0.1547	0.1545	0.1547	0.1543	0.26%
6-Apr-16	0.1543	0.1545	0.1545	0.1542	-0.06%
5-Apr-16	0.1544	0.1545	0.1546	0.1543	0.06%
4-Apr-16	0.1543	0.1543	0.1543	0.1543	0.00%
1-Apr-16	0.1543	0.1547	0.1547	0.1542	-0.45%
31-Mar-16	0.155	0.1547	0.1552	0.1547	0.19%
30-Mar-16	0.1547	0.1536	0.1547	0.1536	0.65%
29-Mar-16	0.1537	0.1536	0.1537	0.1535	0.00%
28-Mar-16	0.1537	0.1533	0.1537	0.1533	0.13%
25-Mar-16	0.1535	0.1535	0.1537	0.1533	0.00%
24-Mar-16	0.1535	0.1537	0.1538	0.1535	-0.13%
23-Mar-16	0.1537	0.1541	0.1543	0.1537	-0.19%
22-Mar-16	0.154	0.154	0.1542	0.154	-0.13%
21-Mar-16	0.1542	0.1543	0.1545	0.1542	-0.19%
18-Mar-16	0.1545	0.1546	0.1548	0.1543	0.00%
17-Mar-16	0.1545	0.154	0.1545	0.1538	0.78%
16-Mar-16	0.1533	0.1537	0.1537	0.1532	-0.13%
15-Mar-16	0.1535	0.154	0.154	0.1535	-0.20%
14-Mar-16	0.1538	0.154	0.154	0.1538	-0.13%
11-Mar-16	0.154	0.1537	0.1542	0.1537	0.20%
10-Mar-16	0.1537	0.1535	0.1537	0.1532	0.13%
9-Mar-16	0.1535	0.1535	0.1537	0.1533	-0.13%
8-Mar-16	0.1537	0.1535	0.1538	0.1535	0.13%
7-Mar-16	0.1535	0.1537	0.1537	0.1535	-0.13%
4-Mar-16	0.1537	0.1532	0.1537	0.1532	0.39%
3-Mar-16	0.1531	0.1526	0.1531	0.1526	0.26%
2-Mar-16	0.1527	0.1527	0.1527	0.1525	0.00%
1-Mar-16	0.1527	0.1529	0.153	0.1527	0.13%
29-Feb-16	0.1525	0.1527	0.1527	0.1525	-0.26%
26-Feb-16	0.1529	0.1532	0.1532	0.1528	-0.13%
25-Feb-16	0.1531	0.1531	0.1531	0.153	0.00%
24-Feb-16	0.1531	0.1531	0.1532	0.153	-0.07%
23-Feb-16	0.1532	0.1532	0.1533	0.1531	-0.07%
22-Feb-16	0.1533	0.1534	0.1535	0.1533	0.00%
19-Feb-16	0.1533	0.1534	0.1534	0.1533	-0.07%
18-Feb-16	0.1534	0.1535	0.1535	0.1534	0.13%
17-Feb-16	0.1532	0.1533	0.1533	0.1531	-0.13%
16-Feb-16	0.1534	0.1538	0.1539	0.1534	-0.32%
15-Feb-16	0.1539	0.1531	0.1541	0.1531	1.18%
12-Feb-16	0.1521	0.1521	0.1521	0.1521	0.00%
11-Feb-16	0.1521	0.1521	0.1521	0.1521	0.00%
10-Feb-16	0.1521	0.1521	0.1521	0.1521	0.00%
9-Feb-16	0.1521	0.1521	0.1521	0.1521	0.00%
8-Feb-16	0.1521	0.1521	0.1521	0.1521	0.00%
5-Feb-16	0.1521	0.1523	0.1523	0.1521	-0.13%
4-Feb-16	0.1523	0.152	0.1523	0.152	0.20%
3-Feb-16	0.152	0.152	0.1521	0.1519	0.00%
2-Feb-16	0.152	0.152	0.152	0.1519	0.00%
1-Feb-16	0.152	0.1521	0.1521	0.1519	-0.07%
29-Jan-16	0.1521	0.1521	0.1522	0.152	0.00%
28-Jan-16	0.1521	0.152	0.1521	0.152	0.07%
27-Jan-16	0.152	0.152	0.1521	0.1519	0.07%
26-Jan-16	0.1519	0.152	0.152	0.1518	-0.07%
25-Jan-16	0.152	0.152	0.152	0.152	0.00%
22-Jan-16	0.152	0.152	0.152	0.1519	0.00%
21-Jan-16	0.152	0.152	0.152	0.1519	0.00%
20-Jan-16	0.152	0.152	0.152	0.1519	0.00%
19-Jan-16	0.152	0.1521	0.1521	0.1519	0.00%
18-Jan-16	0.152	0.1518	0.152	0.1518	0.07%
15-Jan-16	0.1519	0.1519	0.1519	0.1518	0.13%
14-Jan-16	0.1517	0.152	0.152	0.1517	-0.26%
13-Jan-16	0.1521	0.1521	0.1522	0.1519	0.00%
12-Jan-16	0.1521	0.1524	0.1524	0.152	-0.07%
11-Jan-16	0.1522	0.1516	0.1523	0.1516	0.40%
8-Jan-16	0.1516	0.1524	0.1524	0.1516	-0.07%
7-Jan-16	0.1517	0.1518	0.152	0.1516	-0.52%
6-Jan-16	0.1525	0.1533	0.1533	0.1524	-0.52%
5-Jan-16	0.1533	0.1534	0.1534	0.1532	0.20%
4-Jan-16	0.153	0.1536	0.1537	0.153	-0.65%
1-Jan-16	0.154	0.154	0.154	0.154	0.00%
31-Dec-15	0.154	0.1541	0.1541	0.154	-0.06%
30-Dec-15	0.1541	0.1542	0.1542	0.154	-0.06%
29-Dec-15	0.1542	0.1542	0.1542	0.1542	0.06%
28-Dec-15	0.1541	0.1544	0.1544	0.1541	-0.19%
25-Dec-15	0.1544	0.1545	0.1546	0.1544	0.00%
24-Dec-15	0.1544	0.1544	0.1544	0.1543	0.00%
23-Dec-15	0.1544	0.1544	0.1544	0.1544	0.06%
22-Dec-15	0.1543	0.1543	0.1544	0.1543	0.00%
21-Dec-15	0.1543	0.1543	0.1544	0.1543	0.00%
18-Dec-15	0.1543	0.1543	0.1544	0.1542	0.06%
17-Dec-15	0.1542	0.1545	0.1545	0.1542	-0.19%
16-Dec-15	0.1545	0.1548	0.1549	0.1545	-0.19%
15-Dec-15	0.1548	0.1548	0.1549	0.1546	0.00%
14-Dec-15	0.1548	0.1547	0.1549	0.1546	-0.06%
11-Dec-15	0.1549	0.1553	0.1553	0.1549	-0.26%
10-Dec-15	0.1553	0.1556	0.1556	0.1553	-0.19%
9-Dec-15	0.1556	0.1557	0.1558	0.1555	-0.13%
8-Dec-15	0.1558	0.156	0.156	0.1558	-0.13%
7-Dec-15	0.156	0.1562	0.1563	0.156	-0.13%
4-Dec-15	0.1562	0.1565	0.1565	0.1561	-0.06%
3-Dec-15	0.1563	0.1563	0.1563	0.1562	0.00%
2-Dec-15	0.1563	0.1563	0.1563	0.1562	0.00%
1-Dec-15	0.1563	0.1563	0.1563	0.1562	0.00%
30-Nov-15	0.1563	0.1563	0.1564	0.1563	-0.06%
27-Nov-15	0.1564	0.1564	0.1564	0.1563	-0.06%
26-Nov-15	0.1565	0.1565	0.1565	0.1565	0.00%
25-Nov-15	0.1565	0.1566	0.1566	0.1565	0.00%
24-Nov-15	0.1565	0.1565	0.1566	0.1565	0.00%
23-Nov-15	0.1565	0.1566	0.1566	0.1564	-0.06%
20-Nov-15	0.1566	0.1567	0.1568	0.1566	-0.06%
19-Nov-15	0.1567	0.1566	0.1569	0.1566	0.06%
18-Nov-15	0.1566	0.1568	0.1568	0.1566	-0.13%
17-Nov-15	0.1568	0.157	0.157	0.1568	-0.13%
16-Nov-15	0.157	0.1568	0.1572	0.1567	0.06%
13-Nov-15	0.1569	0.157	0.157	0.1568	-0.06%
12-Nov-15	0.157	0.157	0.1571	0.157	0.00%
11-Nov-15	0.157	0.1572	0.1573	0.157	-0.13%
10-Nov-15	0.1572	0.1572	0.1574	0.1572	0.00%
9-Nov-15	0.1572	0.1571	0.1573	0.157	-0.13%
6-Nov-15	0.1574	0.1574	0.1576	0.1573	-0.13%
5-Nov-15	0.1576	0.1577	0.1578	0.1575	-0.13%
4-Nov-15	0.1578	0.1578	0.1579	0.1576	0.00%
3-Nov-15	0.1578	0.1579	0.1579	0.1576	0.00%
2-Nov-15	0.1578	0.1582	0.1582	0.1575	-0.32%
30-Oct-15	0.1583	0.1576	0.1583	0.1575	0.64%
29-Oct-15	0.1573	0.1573	0.1574	0.1572	0.00%
28-Oct-15	0.1573	0.1574	0.1574	0.1572	-0.06%
27-Oct-15	0.1574	0.1575	0.1576	0.1574	0.00%
26-Oct-15	0.1574	0.1575	0.1575	0.1573	-0.06%
23-Oct-15	0.1575	0.1573	0.1575	0.1572	0.13%
22-Oct-15	0.1573	0.1576	0.1576	0.1573	-0.13%
21-Oct-15	0.1575	0.1576	0.1577	0.1574	0.00%
20-Oct-15	0.1575	0.1572	0.1576	0.157	0.19%
19-Oct-15	0.1572	0.1574	0.1574	0.1571	-0.13%
16-Oct-15	0.1574	0.1575	0.1576	0.1572	-0.13%
15-Oct-15	0.1576	0.1575	0.1577	0.1575	0.06%
14-Oct-15	0.1575	0.1576	0.1577	0.1575	-0.13%
13-Oct-15	0.1577	0.1581	0.1581	0.1576	-0.32%
12-Oct-15	0.1582	0.1578	0.1583	0.1578	0.38%
9-Oct-15	0.1576	0.1574	0.1576	0.1574	0.13%
8-Oct-15	0.1574	0.1573	0.1575	0.1573	0.06%
7-Oct-15	0.1573	0.1573	0.1573	0.1573	0.00%
6-Oct-15	0.1573	0.1573	0.1573	0.1573	0.00%
5-Oct-15	0.1573	0.1573	0.1573	0.1573	0.00%
2-Oct-15	0.1573	0.1573	0.1573	0.1573	0.00%
1-Oct-15	0.1573	0.1573	0.1573	0.1573	0.00%
30-Sep-15	0.1573	0.1572	0.1574	0.1572	0.13%
29-Sep-15	0.1571	0.157	0.1572	0.157	0.06%
28-Sep-15	0.157	0.1568	0.157	0.1568	0.06%
25-Sep-15	0.1569	0.1567	0.1569	0.1567	0.13%
24-Sep-15	0.1567	0.1567	0.1568	0.1566	0.06%
23-Sep-15	0.1566	0.1568	0.1568	0.1566	-0.13%
22-Sep-15	0.1568	0.1569	0.157	0.1568	-0.13%
21-Sep-15	0.157	0.1572	0.1572	0.157	-0.06%
18-Sep-15	0.1571	0.1571	0.1573	0.1571	0.00%
17-Sep-15	0.1571	0.157	0.1571	0.157	0.06%
16-Sep-15	0.157	0.157	0.157	0.1569	0.00%
15-Sep-15	0.157	0.157	0.1571	0.1569	0.00%
14-Sep-15	0.157	0.1569	0.1571	0.1568	0.06%
11-Sep-15	0.1569	0.157	0.1571	0.1568	0.06%
10-Sep-15	0.1568	0.1568	0.157	0.1565	0.00%
9-Sep-15	0.1568	0.1571	0.1571	0.1568	-0.19%
8-Sep-15	0.1571	0.1569	0.1572	0.1569	0.00%
7-Sep-15	0.1571	0.1574	0.1574	0.1569	-0.13%
4-Sep-15	0.1573	0.1573	0.1573	0.1573	0.00%
3-Sep-15	0.1573	0.1573	0.1573	0.1573	0.00%
2-Sep-15	0.1573	0.1572	0.1574	0.157	0.13%
1-Sep-15	0.1571	0.1569	0.1572	0.1568	0.19%
31-Aug-15	0.1568	0.1565	0.1568	0.1565	0.19%
28-Aug-15	0.1565	0.1562	0.1567	0.1561	0.26%
27-Aug-15	0.1561	0.156	0.1562	0.1558	0.06%
26-Aug-15	0.156	0.156	0.1561	0.1556	0.06%
25-Aug-15	0.1559	0.1562	0.1562	0.1557	-0.13%
24-Aug-15	0.1561	0.1565	0.1565	0.1561	-0.26%
21-Aug-15	0.1565	0.1565	0.1565	0.1561	0.00%
20-Aug-15	0.1565	0.1563	0.1566	0.1562	0.06%
19-Aug-15	0.1564	0.1564	0.1564	0.1562	0.00%
18-Aug-15	0.1564	0.1564	0.1566	0.1558	0.00%
17-Aug-15	0.1564	0.1565	0.1565	0.1563	-0.06%
14-Aug-15	0.1565	0.1563	0.1565	0.1562	0.13%
13-Aug-15	0.1563	0.1565	0.1566	0.1551	-0.19%
12-Aug-15	0.1566	0.1557	0.1568	0.1551	-0.95%
11-Aug-15	0.1581	0.1592	0.1592	0.1579	-1.80%
10-Aug-15	0.161	0.161	0.161	0.161	0.00%
7-Aug-15	0.161	0.1611	0.1611	0.161	0.00%
6-Aug-15	0.161	0.161	0.161	0.1609	0.00%
5-Aug-15	0.161	0.161	0.161	0.1609	0.00%
4-Aug-15	0.161	0.1611	0.1611	0.161	0.00%
3-Aug-15	0.161	0.1611	0.1611	0.161	0.00%
31-Jul-15	0.161	0.161	0.161	0.161	0.00%
30-Jul-15	0.161	0.161	0.161	0.161	-0.06%
29-Jul-15	0.1611	0.161	0.1611	0.161	0.06%
28-Jul-15	0.161	0.1611	0.1611	0.161	0.00%
27-Jul-15	0.161	0.1611	0.1611	0.161	0.00%
24-Jul-15	0.161	0.161	0.1611	0.161	0.00%
23-Jul-15	0.161	0.161	0.1611	0.161	0.00%
22-Jul-15	0.161	0.161	0.1611	0.161	0.00%
21-Jul-15	0.161	0.161	0.161	0.161	0.00%
20-Jul-15	0.161	0.1611	0.1611	0.161	0.00%
17-Jul-15	0.161	0.1611	0.1611	0.161	0.00%
16-Jul-15	0.161	0.161	0.1611	0.161	-0.06%
15-Jul-15	0.1611	0.1611	0.1611	0.161	0.00%
14-Jul-15	0.1611	0.161	0.1611	0.161	0.00%
13-Jul-15	0.1611	0.161	0.1611	0.161	0.06%
10-Jul-15	0.161	0.1611	0.1611	0.161	-0.06%
9-Jul-15	0.1611	0.1611	0.1611	0.1611	0.00%
8-Jul-15	0.1611	0.161	0.1611	0.1609	0.06%
7-Jul-15	0.161	0.161	0.1611	0.161	-0.06%
6-Jul-15	0.1611	0.161	0.1612	0.161	0.00%
3-Jul-15	0.1611	0.1612	0.1612	0.1611	-0.06%
2-Jul-15	0.1612	0.1612	0.1612	0.1611	-0.06%
1-Jul-15	0.1613	0.1612	0.1613	0.1612	0.00%
30-Jun-15	0.1613	0.1611	0.1613	0.1611	0.12%
29-Jun-15	0.1611	0.161	0.1611	0.1609	0.00%
26-Jun-15	0.1611	0.161	0.1611	0.161	0.06%
25-Jun-15	0.161	0.1611	0.1611	0.161	-0.06%
24-Jun-15	0.1611	0.1611	0.1611	0.161	0.00%
23-Jun-15	0.1611	0.161	0.1611	0.1609	0.06%
22-Jun-15	0.161	0.161	0.161	0.161	0.00%
19-Jun-15	0.161	0.1611	0.1611	0.1608	-0.06%
18-Jun-15	0.1611	0.1611	0.1611	0.161	0.06%
17-Jun-15	0.161	0.1611	0.1611	0.161	-0.06%
16-Jun-15	0.1611	0.1611	0.1611	0.161	0.00%
15-Jun-15	0.1611	0.1611	0.1611	0.161	0.00%
12-Jun-15	0.1611	0.1611	0.1611	0.161	0.00%
11-Jun-15	0.1611	0.1611	0.1612	0.161	0.00%
10-Jun-15	0.1611	0.1611	0.1612	0.1611	0.00%
9-Jun-15	0.1611	0.1611	0.1612	0.1611	0.00%
8-Jun-15	0.1611	0.1611	0.1612	0.1611	-0.06%
5-Jun-15	0.1612	0.1612	0.1613	0.161	-0.06%
4-Jun-15	0.1613	0.1614	0.1614	0.1612	0.00%
3-Jun-15	0.1613	0.1614	0.1614	0.1613	0.00%
2-Jun-15	0.1613	0.1613	0.1614	0.1613	0.00%
1-Jun-15	0.1613	0.1613	0.1615	0.1613	0.00%
29-May-15	0.1613	0.1612	0.1614	0.1612	0.00%
28-May-15	0.1613	0.1613	0.1614	0.1612	0.00%
27-May-15	0.1613	0.1612	0.1613	0.1611	0.06%
26-May-15	0.1612	0.1612	0.1612	0.1611	0.00%
25-May-15	0.1612	0.1614	0.1614	0.1612	-0.12%
22-May-15	0.1614	0.1614	0.1615	0.1613	0.00%
21-May-15	0.1614	0.1612	0.1614	0.1612	0.12%
20-May-15	0.1612	0.1611	0.1612	0.1611	0.06%
19-May-15	0.1611	0.1612	0.1612	0.1611	-0.06%
18-May-15	0.1612	0.1612	0.1612	0.1611	0.06%
15-May-15	0.1611	0.1612	0.1612	0.1611	-0.12%
14-May-15	0.1613	0.1612	0.1613	0.1612	0.06%
13-May-15	0.1612	0.1611	0.1612	0.1611	0.06%
12-May-15	0.1611	0.161	0.1611	0.161	0.06%
11-May-15	0.161	0.1611	0.1611	0.161	0.00%
8-May-15	0.161	0.1611	0.1611	0.161	-0.06%
7-May-15	0.1611	0.1613	0.1613	0.1611	-0.12%
6-May-15	0.1613	0.1611	0.1614	0.1611	0.12%
5-May-15	0.1611	0.161	0.1612	0.161	0.00%
4-May-15	0.1611	0.161	0.1611	0.161	-0.06%
1-May-15	0.1612	0.1612	0.1612	0.1612	0.00%
30-Apr-15	0.1612	0.1614	0.1614	0.1611	-0.06%
29-Apr-15	0.1613	0.1612	0.1613	0.1611	0.06%
28-Apr-15	0.1612	0.1608	0.1612	0.1608	0.25%
27-Apr-15	0.1608	0.1614	0.1614	0.1607	-0.43%
24-Apr-15	0.1615	0.1614	0.1615	0.1613	0.06%
23-Apr-15	0.1614	0.1614	0.1614	0.1613	0.00%
22-Apr-15	0.1614	0.1612	0.1614	0.1612	0.06%
21-Apr-15	0.1613	0.1613	0.1613	0.1612	0.00%
20-Apr-15	0.1613	0.1613	0.1614	0.1612	0.00%
17-Apr-15	0.1613	0.1615	0.1616	0.1613	-0.06%
16-Apr-15	0.1614	0.1615	0.1615	0.1613	0.12%
15-Apr-15	0.1612	0.1611	0.1612	0.161	0.12%
14-Apr-15	0.161	0.1609	0.161	0.1609	0.06%
13-Apr-15	0.1609	0.1611	0.1611	0.1608	-0.12%
10-Apr-15	0.1611	0.161	0.1611	0.1609	0.00%
9-Apr-15	0.1611	0.1612	0.1612	0.1611	-0.06%
8-Apr-15	0.1612	0.1613	0.1613	0.1611	-0.12%
7-Apr-15	0.1614	0.1615	0.1615	0.1613	-0.06%
6-Apr-15	0.1615	0.1615	0.1615	0.1615	0.00%
3-Apr-15	0.1615	0.1614	0.1616	0.1614	0.06%
2-Apr-15	0.1614	0.1614	0.1614	0.1613	0.06%
1-Apr-15	0.1613	0.1613	0.1615	0.1613	0.00%
31-Mar-15	0.1613	0.1611	0.1614	0.1611	0.12%
30-Mar-15	0.1611	0.161	0.1612	0.1609	0.12%
27-Mar-15	0.1609	0.161	0.161	0.1608	-0.06%
26-Mar-15	0.161	0.1609	0.1611	0.1608	0.00%
25-Mar-15	0.161	0.1611	0.1612	0.1608	-0.12%
24-Mar-15	0.1612	0.1609	0.1613	0.1609	0.19%
23-Mar-15	0.1609	0.1612	0.1613	0.1608	-0.19%
20-Mar-15	0.1612	0.1614	0.1618	0.1607	-0.12%
19-Mar-15	0.1614	0.1605	0.1616	0.1605	0.56%
18-Mar-15	0.1605	0.1601	0.1606	0.16	0.31%
17-Mar-15	0.16	0.1597	0.16	0.1597	0.19%
16-Mar-15	0.1597	0.1598	0.1598	0.1597	-0.06%
13-Mar-15	0.1598	0.1598	0.1598	0.1597	0.06%
12-Mar-15	0.1597	0.1597	0.1597	0.1596	0.00%
11-Mar-15	0.1597	0.1596	0.1597	0.1596	0.00%
10-Mar-15	0.1597	0.1596	0.1597	0.1596	0.06%
9-Mar-15	0.1596	0.1596	0.1597	0.1595	-0.06%
6-Mar-15	0.1597	0.1596	0.1597	0.1596	0.06%
5-Mar-15	0.1596	0.1594	0.1596	0.1594	0.06%
4-Mar-15	0.1595	0.1594	0.1595	0.1594	0.06%
3-Mar-15	0.1594	0.1593	0.1594	0.1593	0.00%
2-Mar-15	0.1594	0.1594	0.1594	0.1594	-0.06%
27-Feb-15	0.1595	0.1598	0.1598	0.1595	-0.19%
26-Feb-15	0.1598	0.1598	0.1598	0.1597	0.00%
25-Feb-15	0.1598	0.1598	0.1598	0.1597	-0.06%
24-Feb-15	0.1599	0.1599	0.1599	0.1599	0.00%
23-Feb-15	0.1599	0.1599	0.1599	0.1599	0.00%
20-Feb-15	0.1599	0.1599	0.1599	0.1599	0.00%
19-Feb-15	0.1599	0.1599	0.1599	0.1599	0.00%
18-Feb-15	0.1599	0.1599	0.1599	0.1599	0.00%
17-Feb-15	0.1599	0.1599	0.1599	0.1599	-0.06%
16-Feb-15	0.16	0.1601	0.1602	0.16	-0.12%
13-Feb-15	0.1602	0.1601	0.1603	0.1601	0.06%
12-Feb-15	0.1601	0.1602	0.1602	0.1601	-0.06%
11-Feb-15	0.1602	0.1602	0.1602	0.1601	0.00%
10-Feb-15	0.1602	0.1601	0.1602	0.1601	0.06%
9-Feb-15	0.1601	0.1601	0.1601	0.16	-0.06%
6-Feb-15	0.1602	0.1599	0.1603	0.1599	0.19%
5-Feb-15	0.1599	0.1598	0.16	0.1598	-0.12%
4-Feb-15	0.1601	0.1601	0.1601	0.16	0.19%
3-Feb-15	0.1598	0.1599	0.1599	0.1598	0.00%
2-Feb-15	0.1598	0.16	0.16	0.1597	-0.13%
30-Jan-15	0.16	0.1601	0.1601	0.1599	-0.06%
29-Jan-15	0.1601	0.1601	0.1601	0.1599	0.00%
28-Jan-15	0.1601	0.1602	0.1603	0.16	-0.06%
27-Jan-15	0.1602	0.16	0.1602	0.1599	0.19%
26-Jan-15	0.1599	0.1601	0.1601	0.1598	-0.44%
23-Jan-15	0.1606	0.1608	0.1609	0.1605	-0.31%
22-Jan-15	0.1611	0.161	0.1611	0.1608	0.06%
21-Jan-15	0.161	0.1608	0.161	0.1608	0.06%
20-Jan-15	0.1609	0.1608	0.161	0.1607	0.06%
19-Jan-15	0.1608	0.1607	0.1609	0.1606	-0.19%
16-Jan-15	0.1611	0.1614	0.1615	0.1609	-0.31%
15-Jan-15	0.1616	0.1614	0.1616	0.1614	0.12%
14-Jan-15	0.1614	0.1613	0.1615	0.1613	0.00%
13-Jan-15	0.1614	0.1612	0.1614	0.1612	0.12%
12-Jan-15	0.1612	0.1611	0.1614	0.1611	0.06%
9-Jan-15	0.1611	0.161	0.1612	0.161	0.12%
8-Jan-15	0.1609	0.1609	0.161	0.1607	-0.06%
7-Jan-15	0.161	0.1609	0.1611	0.1609	0.00%
6-Jan-15	0.161	0.1608	0.1611	0.1608	0.12%
5-Jan-15	0.1608	0.1608	0.1609	0.1607	-0.19%
2-Jan-15	0.1611	0.1611	0.1611	0.1611	0.00%
1-Jan-15	0.1611	0.1611	0.1611	0.1611	0.00%
31-Dec-14	0.1611	0.1611	0.1616	0.1611	-0.06%
30-Dec-14	0.1612	0.1607	0.1614	0.1604	0.31%
29-Dec-14	0.1607	0.161	0.161	0.1605	-0.19%
26-Dec-14	0.161	0.1613	0.1613	0.161	-0.25%
25-Dec-14	0.1614	0.1609	0.1615	0.1608	0.31%
24-Dec-14	0.1609	0.1606	0.1609	0.1605	0.19%
23-Dec-14	0.1606	0.1607	0.1608	0.1605	-0.06%
22-Dec-14	0.1607	0.1608	0.1609	0.1606	-0.06%
19-Dec-14	0.1608	0.1609	0.1609	0.1604	-0.06%
18-Dec-14	0.1609	0.1614	0.1614	0.1607	-0.31%
17-Dec-14	0.1614	0.1616	0.1616	0.1613	-0.12%
16-Dec-14	0.1616	0.1615	0.1616	0.1613	0.06%
15-Dec-14	0.1615	0.1616	0.1617	0.1614	-0.06%
12-Dec-14	0.1616	0.1616	0.1618	0.1613	0.00%
11-Dec-14	0.1616	0.162	0.1621	0.1615	-0.19%
10-Dec-14	0.1619	0.1616	0.1621	0.1613	0.19%
9-Dec-14	0.1616	0.1621	0.1621	0.1611	-0.25%
8-Dec-14	0.162	0.1625	0.1627	0.162	-0.37%
5-Dec-14	0.1626	0.1625	0.1626	0.1625	0.06%
4-Dec-14	0.1625	0.1626	0.1626	0.1624	-0.06%
3-Dec-14	0.1626	0.1626	0.1627	0.1625	0.00%
2-Dec-14	0.1626	0.1627	0.1627	0.1626	0.06%
1-Dec-14	0.1625	0.1628	0.1628	0.1625	-0.18%
28-Nov-14	0.1628	0.1628	0.1629	0.1626	-0.06%
27-Nov-14	0.1629	0.1629	0.163	0.1629	0.00%
26-Nov-14	0.1629	0.163	0.1631	0.1629	-0.06%
25-Nov-14	0.163	0.1627	0.163	0.1627	0.12%
24-Nov-14	0.1628	0.1631	0.1632	0.1627	-0.31%
21-Nov-14	0.1633	0.1634	0.1634	0.1632	0.00%
20-Nov-14	0.1633	0.1634	0.1634	0.1632	-0.06%
19-Nov-14	0.1634	0.1634	0.1635	0.1633	0.00%
18-Nov-14	0.1634	0.1633	0.1634	0.1632	0.06%
17-Nov-14	0.1633	0.1631	0.1633	0.1631	0.12%
14-Nov-14	0.1631	0.1634	0.1634	0.1631	-0.12%
13-Nov-14	0.1633	0.1632	0.1633	0.1632	0.06%
12-Nov-14	0.1632	0.1634	0.1634	0.1632	-0.06%
11-Nov-14	0.1633	0.1634	0.1635	0.1632	-0.06%
10-Nov-14	0.1634	0.1635	0.1636	0.1634	0.06%
7-Nov-14	0.1633	0.1636	0.1636	0.1633	-0.18%
6-Nov-14	0.1636	0.1635	0.1636	0.1635	0.00%
5-Nov-14	0.1636	0.1636	0.1637	0.1634	0.06%
4-Nov-14	0.1635	0.1634	0.1635	0.1634	0.06%
3-Nov-14	0.1634	0.1635	0.1635	0.1634	-0.12%
31-Oct-14	0.1636	0.1635	0.1637	0.1635	0.06%
30-Oct-14	0.1635	0.1635	0.1636	0.1634	-0.06%
29-Oct-14	0.1636	0.1636	0.1637	0.1636	0.00%
28-Oct-14	0.1636	0.1635	0.1636	0.1635	0.06%
27-Oct-14	0.1635	0.1635	0.1636	0.1635	0.00%
24-Oct-14	0.1635	0.1634	0.1635	0.1633	0.06%
23-Oct-14	0.1634	0.1635	0.1635	0.1634	0.00%
22-Oct-14	0.1634	0.1633	0.1635	0.1633	0.00%
21-Oct-14	0.1634	0.1633	0.1634	0.1633	0.06%
20-Oct-14	0.1633	0.1633	0.1633	0.1632	0.00%
17-Oct-14	0.1633	0.1633	0.1633	0.1631	0.00%
16-Oct-14	0.1633	0.1633	0.1633	0.1632	0.06%
15-Oct-14	0.1632	0.1633	0.1633	0.1631	-0.06%
14-Oct-14	0.1633	0.1633	0.1633	0.1632	0.00%
13-Oct-14	0.1633	0.1631	0.1633	0.1631	0.12%
10-Oct-14	0.1631	0.1631	0.1631	0.163	0.00%
9-Oct-14	0.1631	0.1631	0.1631	0.163	0.12%
8-Oct-14	0.1629	0.1629	0.163	0.1628	0.00%
7-Oct-14	0.1629	0.1629	0.1629	0.1629	0.00%
6-Oct-14	0.1629	0.1629	0.1629	0.1629	0.00%
3-Oct-14	0.1629	0.1629	0.1629	0.1629	0.00%
2-Oct-14	0.1629	0.1629	0.1629	0.1629	0.00%
1-Oct-14	0.1629	0.1629	0.1629	0.1629	0.00%
30-Sep-14	0.1629	0.1625	0.1629	0.1625	0.18%
29-Sep-14	0.1626	0.1632	0.1632	0.1625	-0.37%
26-Sep-14	0.1632	0.1629	0.1633	0.1629	0.12%
25-Sep-14	0.163	0.163	0.163	0.1628	0.00%
24-Sep-14	0.163	0.163	0.1631	0.1629	0.06%
23-Sep-14	0.1629	0.1629	0.1629	0.1628	0.00%
22-Sep-14	0.1629	0.1628	0.1629	0.1628	0.06%
19-Sep-14	0.1628	0.1628	0.163	0.1628	-0.06%
18-Sep-14	0.1629	0.1629	0.1629	0.1627	0.00%
17-Sep-14	0.1629	0.1627	0.1629	0.1627	0.12%
16-Sep-14	0.1627	0.1626	0.1627	0.1625	-0.06%
15-Sep-14	0.1628	0.1629	0.1629	0.1626	-0.12%
12-Sep-14	0.163	0.1631	0.1631	0.163	-0.06%
11-Sep-14	0.1631	0.1631	0.1632	0.163	0.00%
10-Sep-14	0.1631	0.1631	0.1632	0.1631	0.06%
9-Sep-14	0.163	0.1628	0.1631	0.1628	0.06%
8-Sep-14	0.1629	0.1629	0.1629	0.1629	0.00%
5-Sep-14	0.1629	0.1628	0.1629	0.1628	0.00%
4-Sep-14	0.1629	0.163	0.163	0.1628	0.06%
3-Sep-14	0.1628	0.1627	0.1628	0.1626	0.12%
2-Sep-14	0.1626	0.1626	0.1628	0.1625	-0.12%
1-Sep-14	0.1628	0.1628	0.1629	0.1627	0.00%
29-Aug-14	0.1628	0.1628	0.1628	0.1627	0.00%
28-Aug-14	0.1628	0.1628	0.1628	0.1627	0.00%
27-Aug-14	0.1628	0.1626	0.1628	0.1626	0.18%
26-Aug-14	0.1625	0.1625	0.1626	0.1624	0.00%
25-Aug-14	0.1625	0.1625	0.1626	0.1623	-0.06%
22-Aug-14	0.1626	0.1624	0.1626	0.1623	0.00%
21-Aug-14	0.1626	0.1627	0.1627	0.1624	-0.18%
20-Aug-14	0.1629	0.1628	0.1629	0.1627	0.06%
19-Aug-14	0.1628	0.1628	0.163	0.1627	0.00%
18-Aug-14	0.1628	0.1627	0.1628	0.1626	0.06%
15-Aug-14	0.1627	0.1626	0.1627	0.1626	0.12%
14-Aug-14	0.1625	0.1625	0.1626	0.1624	0.00%
13-Aug-14	0.1625	0.1624	0.1625	0.1623	0.06%
12-Aug-14	0.1624	0.1625	0.1625	0.1624	-0.06%
11-Aug-14	0.1625	0.1624	0.1625	0.1624	0.06%
8-Aug-14	0.1624	0.1623	0.1625	0.1623	0.06%
7-Aug-14	0.1623	0.1623	0.1624	0.1622	0.00%
6-Aug-14	0.1623	0.162	0.1623	0.162	0.12%
5-Aug-14	0.1621	0.1619	0.1621	0.1618	0.12%
4-Aug-14	0.1619	0.1618	0.1619	0.1617	0.06%
1-Aug-14	0.1618	0.162	0.162	0.1617	-0.12%
31-Jul-14	0.162	0.162	0.1621	0.1619	0.00%
30-Jul-14	0.162	0.1618	0.162	0.1617	0.12%
29-Jul-14	0.1618	0.1616	0.1618	0.1616	0.12%
28-Jul-14	0.1616	0.1615	0.1617	0.1615	0.06%
25-Jul-14	0.1615	0.1614	0.1616	0.1614	0.06%
24-Jul-14	0.1614	0.1613	0.1615	0.1613	0.06%
23-Jul-14	0.1613	0.1612	0.1614	0.1612	0.06%
22-Jul-14	0.1612	0.1611	0.1612	0.1611	0.12%
21-Jul-14	0.161	0.1611	0.1612	0.161	-0.06%
18-Jul-14	0.1611	0.1612	0.1613	0.161	-0.06%
17-Jul-14	0.1612	0.1612	0.1613	0.1611	0.00%
16-Jul-14	0.1612	0.1611	0.1612	0.161	0.06%
15-Jul-14	0.1611	0.1611	0.1612	0.161	0.00%
14-Jul-14	0.1611	0.1612	0.1612	0.161	-0.06%
11-Jul-14	0.1612	0.1612	0.1612	0.161	0.00%
10-Jul-14	0.1612	0.1613	0.1614	0.1612	-0.06%
9-Jul-14	0.1613	0.1612	0.1614	0.1612	0.00%
8-Jul-14	0.1613	0.1612	0.1613	0.1611	0.06%
7-Jul-14	0.1612	0.1612	0.1613	0.1611	0.00%
4-Jul-14	0.1612	0.1609	0.1612	0.1609	0.12%
3-Jul-14	0.161	0.161	0.161	0.1608	0.00%
2-Jul-14	0.161	0.1613	0.1613	0.1609	-0.19%
1-Jul-14	0.1613	0.1612	0.1614	0.1611	0.06%
30-Jun-14	0.1612	0.1608	0.1613	0.1608	0.25%
27-Jun-14	0.1608	0.1606	0.1609	0.1606	0.06%
26-Jun-14	0.1607	0.1604	0.1607	0.1604	0.19%
25-Jun-14	0.1604	0.1605	0.1605	0.1603	-0.06%
24-Jun-14	0.1605	0.1606	0.1607	0.1604	-0.06%
23-Jun-14	0.1606	0.1606	0.1607	0.1605	-0.06%
20-Jun-14	0.1607	0.1605	0.1607	0.1604	0.12%
19-Jun-14	0.1605	0.1605	0.1607	0.1604	0.00%
18-Jun-14	0.1605	0.1606	0.1606	0.1604	-0.06%
17-Jun-14	0.1606	0.1606	0.1607	0.1603	0.00%
16-Jun-14	0.1606	0.1611	0.1611	0.1606	-0.25%
13-Jun-14	0.161	0.1608	0.1613	0.1608	0.12%
12-Jun-14	0.1608	0.1606	0.1609	0.1605	0.12%
11-Jun-14	0.1606	0.1606	0.1606	0.1605	-0.06%
10-Jun-14	0.1607	0.1602	0.1607	0.1602	0.31%
9-Jun-14	0.1602	0.1603	0.1603	0.1602	0.13%
6-Jun-14	0.16	0.1601	0.1601	0.1599	0.13%
5-Jun-14	0.1598	0.16	0.1601	0.1598	-0.13%
4-Jun-14	0.16	0.16	0.1601	0.1598	0.06%
3-Jun-14	0.1599	0.1601	0.1602	0.1598	-0.12%
2-Jun-14	0.1601	0.1601	0.1601	0.1601	0.00%
30-May-14	0.1601	0.1603	0.1604	0.16	-0.12%
29-May-14	0.1603	0.1599	0.1603	0.1597	0.25%
28-May-14	0.1599	0.1598	0.1599	0.1597	-0.06%
27-May-14	0.16	0.1603	0.1603	0.16	-0.19%
26-May-14	0.1603	0.1603	0.1604	0.1602	0.00%
23-May-14	0.1603	0.1604	0.1604	0.1603	-0.06%
22-May-14	0.1604	0.1604	0.1605	0.1603	0.00%
21-May-14	0.1604	0.1603	0.1604	0.1602	0.06%
20-May-14	0.1603	0.1603	0.1604	0.1602	0.00%
19-May-14	0.1603	0.1604	0.1604	0.1601	-0.06%
16-May-14	0.1604	0.1605	0.1606	0.1603	-0.06%
15-May-14	0.1605	0.1606	0.1606	0.1604	0.00%
14-May-14	0.1605	0.1606	0.1607	0.1604	0.00%
13-May-14	0.1605	0.1604	0.1605	0.1602	0.12%
12-May-14	0.1603	0.1606	0.1606	0.1603	-0.19%
9-May-14	0.1606	0.1606	0.1607	0.1603	0.00%
8-May-14	0.1606	0.1604	0.1606	0.1603	0.12%
7-May-14	0.1604	0.1606	0.1608	0.1603	-0.12%
6-May-14	0.1606	0.1601	0.1606	0.1601	0.31%
5-May-14	0.1601	0.1599	0.1602	0.1599	0.19%
2-May-14	0.1598	0.1598	0.1598	0.1598	0.00%
1-May-14	0.1598	0.1598	0.1598	0.1598	0.00%
30-Apr-14	0.1598	0.1598	0.1599	0.1595	0.00%
29-Apr-14	0.1598	0.1599	0.16	0.1598	-0.06%
28-Apr-14	0.1599	0.16	0.1601	0.1599	0.00%
25-Apr-14	0.1599	0.1599	0.16	0.1598	-0.06%
24-Apr-14	0.16	0.1603	0.1603	0.1599	-0.19%
23-Apr-14	0.1603	0.1603	0.1604	0.1601	0.00%
22-Apr-14	0.1603	0.1605	0.1606	0.1602	-0.19%
21-Apr-14	0.1606	0.1607	0.1607	0.1603	-0.06%
18-Apr-14	0.1607	0.1607	0.1608	0.1606	-0.06%
17-Apr-14	0.1608	0.1607	0.1608	0.1607	0.06%
16-Apr-14	0.1607	0.1607	0.1608	0.1606	0.00%
15-Apr-14	0.1607	0.1608	0.1609	0.1606	-0.06%
14-Apr-14	0.1608	0.161	0.161	0.1608	-0.12%
11-Apr-14	0.161	0.161	0.1611	0.1609	0.00%
10-Apr-14	0.161	0.1613	0.1613	0.1609	-0.19%
9-Apr-14	0.1613	0.1615	0.1617	0.1612	-0.06%
8-Apr-14	0.1614	0.161	0.1614	0.161	0.25%
7-Apr-14	0.161	0.161	0.161	0.161	0.00%
4-Apr-14	0.161	0.161	0.161	0.1608	0.00%
3-Apr-14	0.161	0.1611	0.1612	0.161	-0.06%
2-Apr-14	0.1611	0.1611	0.1614	0.1611	0.00%
1-Apr-14	0.1611	0.1608	0.1613	0.1608	0.19%
31-Mar-14	0.1608	0.161	0.161	0.1606	-0.12%
28-Mar-14	0.161	0.161	0.1612	0.1608	0.00%
27-Mar-14	0.161	0.1609	0.1611	0.1608	0.00%
26-Mar-14	0.161	0.1611	0.1613	0.1609	-0.12%
25-Mar-14	0.1612	0.1617	0.1619	0.1612	-0.12%
24-Mar-14	0.1614	0.1608	0.1614	0.1607	0.50%
21-Mar-14	0.1606	0.1605	0.1608	0.1604	0.00%
20-Mar-14	0.1606	0.161	0.161	0.1604	-0.50%
19-Mar-14	0.1614	0.1614	0.1616	0.1612	-0.06%
18-Mar-14	0.1615	0.1616	0.1618	0.1615	-0.25%
17-Mar-14	0.1619	0.1626	0.1626	0.1618	-0.43%
14-Mar-14	0.1626	0.1628	0.1629	0.1625	-0.25%
13-Mar-14	0.163	0.1629	0.163	0.1628	0.18%
12-Mar-14	0.1627	0.1627	0.1628	0.1626	-0.12%
11-Mar-14	0.1629	0.1629	0.1631	0.1628	0.00%
10-Mar-14	0.1629	0.1627	0.1629	0.1626	-0.18%
7-Mar-14	0.1632	0.1637	0.1639	0.1631	-0.12%
6-Mar-14	0.1634	0.1633	0.1637	0.1633	0.12%
5-Mar-14	0.1632	0.1628	0.1634	0.1627	0.25%
4-Mar-14	0.1628	0.1627	0.1628	0.1624	0.06%
3-Mar-14	0.1627	0.1627	0.1628	0.1624	0.00%
28-Feb-14	0.1627	0.1632	0.1632	0.162	-0.31%
27-Feb-14	0.1632	0.1632	0.1634	0.163	-0.06%
26-Feb-14	0.1633	0.163	0.1633	0.163	0.00%
25-Feb-14	0.1633	0.1633	0.1637	0.1631	-0.43%
24-Feb-14	0.164	0.1642	0.1642	0.164	-0.12%
21-Feb-14	0.1642	0.1641	0.1643	0.1641	-0.12%
20-Feb-14	0.1644	0.1644	0.1645	0.1643	-0.12%
19-Feb-14	0.1646	0.1648	0.1648	0.1645	-0.12%
18-Feb-14	0.1648	0.1649	0.1649	0.1648	-0.06%
17-Feb-14	0.1649	0.1648	0.165	0.1648	0.06%
14-Feb-14	0.1648	0.165	0.165	0.1648	-0.06%
13-Feb-14	0.1649	0.1649	0.1649	0.1648	-0.06%
12-Feb-14	0.165	0.165	0.165	0.1649	0.00%
11-Feb-14	0.165	0.165	0.1651	0.165	0.00%
10-Feb-14	0.165	0.165	0.165	0.165	0.06%
7-Feb-14	0.1649	0.165	0.165	0.1648	-0.06%
6-Feb-14	0.165	0.165	0.165	0.165	0.00%
5-Feb-14	0.165	0.165	0.165	0.165	0.00%
4-Feb-14	0.165	0.165	0.165	0.165	0.00%
3-Feb-14	0.165	0.165	0.165	0.165	0.00%
31-Jan-14	0.165	0.165	0.165	0.165	0.00%
30-Jan-14	0.165	0.1652	0.1652	0.165	-0.06%
29-Jan-14	0.1651	0.1652	0.1652	0.165	-0.12%
28-Jan-14	0.1653	0.1653	0.1653	0.1652	0.00%
27-Jan-14	0.1653	0.1654	0.1654	0.1653	0.00%
24-Jan-14	0.1653	0.1653	0.1654	0.1652	0.06%
23-Jan-14	0.1652	0.1652	0.1653	0.1652	-0.06%
22-Jan-14	0.1653	0.1652	0.1653	0.1652	0.00%
21-Jan-14	0.1653	0.1652	0.1653	0.165	0.06%
20-Jan-14	0.1652	0.1652	0.1653	0.1651	-0.06%
17-Jan-14	0.1653	0.1652	0.1653	0.1651	0.12%
16-Jan-14	0.1651	0.1653	0.1653	0.1651	-0.18%
15-Jan-14	0.1654	0.1655	0.1655	0.1651	-0.06%
14-Jan-14	0.1655	0.1655	0.1656	0.1653	0.00%
13-Jan-14	0.1655	0.1654	0.1655	0.1652	0.18%
10-Jan-14	0.1652	0.1651	0.1652	0.1651	0.00%
9-Jan-14	0.1652	0.1653	0.1653	0.1651	-0.06%
8-Jan-14	0.1653	0.1652	0.1653	0.165	0.00%
7-Jan-14	0.1653	0.1652	0.1653	0.1652	0.06%
6-Jan-14	0.1652	0.1652	0.1652	0.1651	0.00%
3-Jan-14	0.1652	0.1652	0.1653	0.1652	-0.06%
2-Jan-14	0.1653	0.1652	0.1653	0.165	0.06%
1-Jan-14	0.1652	0.1652	0.1652	0.1652	0.00%
31-Dec-13	0.1652	0.165	0.1653	0.165	0.12%
30-Dec-13	0.165	0.1648	0.165	0.1646	0.12%
27-Dec-13	0.1648	0.1648	0.1648	0.1647	0.12%
26-Dec-13	0.1646	0.1647	0.1647	0.1646	-0.06%
25-Dec-13	0.1647	0.1647	0.1647	0.1645	0.00%
24-Dec-13	0.1647	0.1647	0.1647	0.1647	0.00%
23-Dec-13	0.1647	0.1647	0.1647	0.1645	0.00%
20-Dec-13	0.1647	0.1647	0.1647	0.1646	0.00%
19-Dec-13	0.1647	0.1647	0.1647	0.1646	0.00%
18-Dec-13	0.1647	0.1647	0.1647	0.1647	0.00%
17-Dec-13	0.1647	0.1647	0.1647	0.1647	0.00%
16-Dec-13	0.1647	0.1647	0.1647	0.1646	0.00%
13-Dec-13	0.1647	0.1647	0.1647	0.1646	0.00%
12-Dec-13	0.1647	0.1647	0.1647	0.1645	0.00%
11-Dec-13	0.1647	0.1647	0.1647	0.1647	0.00%
10-Dec-13	0.1647	0.1647	0.1647	0.1647	0.00%
9-Dec-13	0.1647	0.1646	0.1647	0.1646	0.18%
6-Dec-13	0.1644	0.1643	0.1644	0.1641	0.12%
5-Dec-13	0.1642	0.1642	0.1642	0.1642	0.00%
4-Dec-13	0.1642	0.1641	0.1642	0.1641	0.06%
3-Dec-13	0.1641	0.1641	0.1642	0.1641	0.00%
2-Dec-13	0.1641	0.1641	0.1641	0.1641	0.00%
29-Nov-13	0.1641	0.1642	0.1642	0.164	0.00%
28-Nov-13	0.1641	0.1641	0.1642	0.1641	0.00%
27-Nov-13	0.1641	0.1641	0.1642	0.1641	0.00%
26-Nov-13	0.1641	0.1641	0.1642	0.1641	0.00%
25-Nov-13	0.1641	0.1642	0.1642	0.1641	0.00%
22-Nov-13	0.1641	0.1641	0.1642	0.1641	0.00%
21-Nov-13	0.1641	0.1641	0.1642	0.1641	0.00%
20-Nov-13	0.1641	0.1641	0.1642	0.1641	0.00%
19-Nov-13	0.1641	0.1642	0.1642	0.1641	0.00%
18-Nov-13	0.1641	0.1641	0.1642	0.1641	0.00%
15-Nov-13	0.1641	0.1641	0.1642	0.1641	0.00%
14-Nov-13	0.1641	0.1642	0.1642	0.1641	0.00%
13-Nov-13	0.1641	0.1642	0.1643	0.1641	-0.06%
12-Nov-13	0.1642	0.1642	0.1642	0.1641	0.00%
11-Nov-13	0.1642	0.1642	0.1642	0.1641	0.00%
8-Nov-13	0.1642	0.1642	0.1643	0.164	0.00%
7-Nov-13	0.1642	0.1641	0.1642	0.1639	0.06%
6-Nov-13	0.1641	0.164	0.1641	0.1639	0.06%
5-Nov-13	0.164	0.164	0.1641	0.1639	0.00%
4-Nov-13	0.164	0.164	0.1641	0.1639	0.06%
1-Nov-13	0.1639	0.1641	0.1641	0.1639	-0.12%
31-Oct-13	0.1641	0.1641	0.1642	0.164	0.00%
30-Oct-13	0.1641	0.1642	0.1642	0.164	-0.06%
29-Oct-13	0.1642	0.1643	0.1644	0.1642	-0.06%
28-Oct-13	0.1643	0.1643	0.1644	0.1642	-0.06%
25-Oct-13	0.1644	0.1644	0.1645	0.1643	0.00%
24-Oct-13	0.1644	0.1644	0.1645	0.1643	0.00%
23-Oct-13	0.1644	0.1641	0.1644	0.1641	0.18%
22-Oct-13	0.1641	0.1641	0.1642	0.164	0.00%
21-Oct-13	0.1641	0.164	0.1642	0.1639	0.06%
18-Oct-13	0.164	0.164	0.1642	0.164	0.00%
17-Oct-13	0.164	0.1638	0.1641	0.1638	0.06%
16-Oct-13	0.1639	0.1639	0.164	0.1637	0.00%
15-Oct-13	0.1639	0.1637	0.1639	0.1637	0.12%
14-Oct-13	0.1637	0.1634	0.1637	0.1634	0.18%
11-Oct-13	0.1634	0.1635	0.1636	0.1633	-0.06%
10-Oct-13	0.1635	0.1634	0.1635	0.1634	0.06%
9-Oct-13	0.1634	0.1634	0.1634	0.1633	0.00%
8-Oct-13	0.1634	0.1634	0.1635	0.1634	0.00%
7-Oct-13	0.1634	0.1634	0.1634	0.1634	0.00%
4-Oct-13	0.1634	0.1634	0.1634	0.1634	0.00%
3-Oct-13	0.1634	0.1634	0.1634	0.1634	0.00%
2-Oct-13	0.1634	0.1634	0.1634	0.1634	0.00%
[truncated: 717 more rows]
