# Supplementary material for: Empirical mode decomposition using deep learning model for financial market forecasting
Source: PeerJ Comput Sci. 2022 Sep 14;8:e1076. doi: 10.7717/peerj-cs.1076 (PMC9575866; doi:10.7717/peerj-cs.1076)
Supplement: Supplemental Information 6 [file peerj-cs-08-1076-s006.csv]

Date	Price	Open	High	Low	Change %
31-May-21	7.0796	7.0725	7.0918	7.0603	0.08%
28-May-21	7.0741	7.1171	7.1194	7.0566	-0.58%
27-May-21	7.1153	7.1144	7.1262	7.0844	0.02%
26-May-21	7.114	7.1567	7.1643	7.1109	-0.59%
25-May-21	7.1564	7.1536	7.1741	7.1424	0.08%
24-May-21	7.1506	7.1651	7.1746	7.1434	-0.20%
21-May-21	7.1647	7.1706	7.1864	7.1467	-0.06%
20-May-21	7.1687	7.1167	7.1718	7.1112	0.74%
19-May-21	7.1159	7.1571	7.1685	7.1116	-0.54%
18-May-21	7.1548	7.1281	7.1698	7.1205	0.41%
17-May-21	7.1257	7.1333	7.1562	7.1273	-0.20%
14-May-21	7.14	7.1182	7.1447	7.109	0.32%
13-May-21	7.1175	7.1007	7.1291	7.0976	0.26%
12-May-21	7.0991	7.1139	7.1325	7.0944	-0.18%
11-May-21	7.112	7.1216	7.1417	7.1108	-0.06%
10-May-21	7.1166	7.1066	7.1484	7.1054	-0.26%
7-May-21	7.1352	7.125	7.1441	7.0918	0.26%
6-May-21	7.1167	7.0896	7.1337	7.0822	0.40%
5-May-21	7.0883	7.0837	7.097	7.0629	0.08%
4-May-21	7.0828	7.1052	7.1114	7.066	-0.30%
3-May-21	7.1038	7.0911	7.1196	7.076	0.27%
30-Apr-21	7.0844	7.1221	7.1291	7.0814	-0.52%
29-Apr-21	7.1212	7.1177	7.1314	7.0957	0.03%
28-Apr-21	7.1193	7.0978	7.1294	7.0637	0.32%
27-Apr-21	7.0969	7.0953	7.1084	7.0702	0.09%
26-Apr-21	7.0907	7.1054	7.1156	7.0748	-0.23%
23-Apr-21	7.1071	7.0774	7.1163	7.0712	0.39%
22-Apr-21	7.0793	7.0773	7.0986	7.0609	0.06%
21-Apr-21	7.0754	7.0932	7.1024	7.0589	-0.25%
20-Apr-21	7.0932	7.1178	7.1185	7.0865	-0.25%
19-Apr-21	7.1108	7.093	7.1318	7.0776	0.36%
16-Apr-21	7.085	7.067	7.1052	7.062	0.27%
15-Apr-21	7.0661	7.0781	7.0895	7.0556	-0.13%
14-Apr-21	7.0754	7.1055	7.1157	7.0705	-0.40%
13-Apr-21	7.1036	7.0973	7.115	7.0694	0.17%
12-Apr-21	7.0918	7.0747	7.1094	7.0708	0.14%
9-Apr-21	7.0819	7.0842	7.0997	7.0643	0.01%
8-Apr-21	7.0809	7.0387	7.0965	7.0315	0.65%
7-Apr-21	7.0354	7.0242	7.0594	7.0031	0.22%
6-Apr-21	7.02	7.0124	7.0303	6.9693	0.18%
5-Apr-21	7.0075	6.9689	7.021	6.9563	0.61%
2-Apr-21	6.9651	6.9676	6.9812	6.9591	-0.01%
1-Apr-21	6.9657	6.945	6.981	6.9344	0.34%
31-Mar-21	6.9419	6.9752	6.9796	6.9271	-0.45%
30-Mar-21	6.9733	6.9928	7.0039	6.9633	-0.24%
29-Mar-21	6.99	6.9665	7.008	6.9563	0.37%
26-Mar-21	6.9639	6.9634	6.9731	6.9451	0.04%
25-Mar-21	6.9608	6.973	7.0002	6.9612	-0.15%
24-Mar-21	6.9713	6.9769	6.9875	6.9611	-0.04%
23-Mar-21	6.9742	7.0483	7.0518	6.9709	-1.03%
22-Mar-21	7.0468	6.9899	7.0567	6.9883	0.67%
19-Mar-21	6.9998	7.0175	7.0309	6.9849	-0.22%
18-Mar-21	7.0154	7.049	7.0554	6.9942	-0.45%
17-Mar-21	7.047	7.0364	7.0597	6.9953	0.19%
16-Mar-21	7.0334	7.0051	7.0395	6.9978	0.38%
15-Mar-21	7.0069	7.0055	7.0168	6.9829	0.14%
12-Mar-21	6.9972	7.0212	7.0287	6.9765	-0.36%
11-Mar-21	7.0227	6.9978	7.0325	6.98	0.40%
10-Mar-21	6.9946	7.0092	7.0163	6.9776	-0.23%
9-Mar-21	7.0105	6.9663	7.0145	6.96	0.66%
8-Mar-21	6.9645	6.9899	7.0041	6.9641	-0.15%
5-Mar-21	6.9752	6.9663	7.0129	6.9559	0.15%
4-Mar-21	6.9646	7.0307	7.0435	6.9577	-0.92%
3-Mar-21	7.0291	7.0702	7.0783	7.0295	-0.61%
2-Mar-21	7.072	7.0628	7.0834	7.0366	0.13%
1-Mar-21	7.063	7.1182	7.1469	7.0589	-0.86%
26-Feb-21	7.1241	7.1372	7.1599	7.1128	-0.14%
25-Feb-21	7.134	7.1225	7.1504	7.1002	0.20%
24-Feb-21	7.1199	7.1425	7.1501	7.0979	-0.27%
23-Feb-21	7.1394	7.2135	7.222	7.1386	-0.97%
22-Feb-21	7.2094	7.204	7.2234	7.1651	0.13%
19-Feb-21	7.2	7.2429	7.2446	7.1964	-0.54%
18-Feb-21	7.239	7.1849	7.2442	7.1731	0.83%
17-Feb-21	7.1793	7.2377	7.2377	7.181	-0.71%
16-Feb-21	7.2308	7.254	7.2806	7.2312	-0.23%
15-Feb-21	7.2478	7.2361	7.2593	7.2345	0.13%
12-Feb-21	7.2381	7.256	7.2589	7.2227	-0.17%
11-Feb-21	7.2503	7.254	7.2629	7.2456	-0.03%
10-Feb-21	7.2525	7.2095	7.265	7.2035	0.60%
9-Feb-21	7.2094	7.1753	7.2153	7.1701	0.56%
8-Feb-21	7.1692	7.1872	7.1972	7.1539	-0.31%
5-Feb-21	7.1913	7.1558	7.1957	7.1524	0.50%
4-Feb-21	7.1556	7.1847	7.1915	7.1539	-0.35%
3-Feb-21	7.181	7.1953	7.2022	7.1751	-0.17%
2-Feb-21	7.1931	7.2102	7.2194	7.1771	-0.22%
1-Feb-21	7.2087	7.2197	7.257	7.2056	-0.08%
29-Jan-21	7.2142	7.2561	7.2733	7.2121	-0.54%
28-Jan-21	7.2535	7.2936	7.3022	7.2518	-0.52%
27-Jan-21	7.2916	7.2904	7.3059	7.2695	0.06%
26-Jan-21	7.2869	7.2938	7.2996	7.2726	-0.05%
25-Jan-21	7.2906	7.3193	7.3267	7.284	-0.38%
22-Jan-21	7.3182	7.3008	7.3303	7.291	0.32%
21-Jan-21	7.2947	7.2674	7.3046	7.2618	0.43%
20-Jan-21	7.2632	7.2903	7.3022	7.2473	-0.34%
19-Jan-21	7.2881	7.2909	7.3109	7.2762	0.05%
18-Jan-21	7.2842	7.2761	7.2975	7.2599	0.17%
15-Jan-21	7.2719	7.2883	7.3007	7.2677	-0.20%
14-Jan-21	7.2868	7.2854	7.3126	7.2515	0.07%
13-Jan-21	7.2818	7.2912	7.3053	7.2772	-0.08%
12-Jan-21	7.2874	7.2785	7.2957	7.2512	0.14%
11-Jan-21	7.2771	7.3173	7.3194	7.2633	-0.45%
8-Jan-21	7.3098	7.3157	7.3356	7.2845	-0.05%
7-Jan-21	7.3134	7.3575	7.3672	7.3088	-0.55%
6-Jan-21	7.3537	7.349	7.3735	7.3254	0.09%
5-Jan-21	7.3469	7.3294	7.3578	7.3028	0.27%
4-Jan-21	7.3269	7.3999	7.4008	7.3044	-0.87%
1-Jan-21	7.3915	7.3915	7.3915	7.3915	0.31%
31-Dec-20	7.3687	7.4028	7.4353	7.3669	-0.40%
30-Dec-20	7.3982	7.3873	7.4102	7.3686	0.23%
29-Dec-20	7.381	7.3509	7.3966	7.345	0.46%
28-Dec-20	7.3472	7.3553	7.366	7.3326	-0.06%
25-Dec-20	7.3517	7.3305	7.3614	7.32	0.35%
24-Dec-20	7.3264	7.3652	7.3764	7.3198	-0.50%
23-Dec-20	7.3632	7.3539	7.3836	7.3364	0.16%
22-Dec-20	7.3512	7.3945	7.4012	7.3469	-0.52%
21-Dec-20	7.3899	7.3835	7.4089	7.3476	-0.08%
18-Dec-20	7.3957	7.3855	7.4098	7.3713	0.17%
17-Dec-20	7.3834	7.3816	7.4074	7.3692	0.12%
16-Dec-20	7.3745	7.3829	7.4037	7.3464	-0.08%
15-Dec-20	7.3801	7.3875	7.3987	7.3671	-0.06%
14-Dec-20	7.3847	7.3653	7.3972	7.3452	0.39%
11-Dec-20	7.3559	7.3914	7.396	7.3475	-0.38%
10-Dec-20	7.3838	7.3568	7.3921	7.3502	0.39%
9-Dec-20	7.3552	7.3464	7.3763	7.3394	0.17%
8-Dec-20	7.3428	7.3294	7.3562	7.3249	0.18%
7-Dec-20	7.3299	7.3408	7.364	7.3107	0.18%
4-Dec-20	7.3166	7.3421	7.3554	7.3186	-0.31%
3-Dec-20	7.3396	7.337	7.3598	7.3198	0.08%
2-Dec-20	7.3337	7.3057	7.3419	7.2822	0.45%
1-Dec-20	7.3006	7.2379	7.3082	7.2316	0.95%
30-Nov-20	7.2319	7.2684	7.3059	7.234	-0.50%
27-Nov-20	7.2679	7.2526	7.2757	7.2401	0.28%
26-Nov-20	7.2474	7.244	7.2582	7.2281	0.12%
25-Nov-20	7.2388	7.233	7.2484	7.1983	0.12%
24-Nov-20	7.2298	7.2164	7.2362	7.2004	0.22%
23-Nov-20	7.2141	7.2026	7.2435	7.1964	0.20%
20-Nov-20	7.1994	7.2283	7.2354	7.1947	-0.29%
19-Nov-20	7.22	7.2002	7.2358	7.1884	0.32%
18-Nov-20	7.1972	7.194	7.2172	7.1817	0.07%
17-Nov-20	7.1921	7.2158	7.2224	7.1848	-0.25%
16-Nov-20	7.2103	7.2376	7.248	7.1979	-0.32%
13-Nov-20	7.2332	7.2292	7.248	7.2206	0.13%
12-Nov-20	7.224	7.2281	7.2538	7.2126	-0.01%
11-Nov-20	7.2247	7.2285	7.2396	7.2029	0.02%
10-Nov-20	7.2235	7.2569	7.2677	7.2046	-0.42%
9-Nov-20	7.254	7.3461	7.3591	7.2498	-1.09%
6-Nov-20	7.3341	7.3061	7.3621	7.2884	0.46%
5-Nov-20	7.3006	7.2883	7.3134	7.2684	0.31%
4-Nov-20	7.2783	7.3201	7.3562	7.2835	-0.49%
3-Nov-20	7.3145	7.2821	7.3261	7.2706	0.52%
2-Nov-20	7.2764	7.3088	7.3148	7.2666	-0.28%
30-Oct-20	7.2968	7.3327	7.3411	7.2906	-0.49%
29-Oct-20	7.3329	7.39	7.3953	7.3196	-0.74%
28-Oct-20	7.3876	7.3801	7.4026	7.3567	0.15%
27-Oct-20	7.3764	7.3948	7.4028	7.3732	-0.23%
26-Oct-20	7.3936	7.3904	7.4058	7.3779	0.06%
23-Oct-20	7.3892	7.3692	7.4002	7.3481	0.31%
22-Oct-20	7.3664	7.3452	7.3777	7.332	0.33%
21-Oct-20	7.3419	7.3617	7.3697	7.3344	-0.22%
20-Oct-20	7.3582	7.3454	7.3781	7.3354	0.30%
19-Oct-20	7.3362	7.319	7.3537	7.305	0.24%
16-Oct-20	7.3183	7.349	7.3602	7.312	-0.38%
15-Oct-20	7.3463	7.3485	7.3713	7.3454	0.04%
14-Oct-20	7.3437	7.3722	7.3791	7.3456	-0.35%
13-Oct-20	7.3694	7.4191	7.4323	7.3682	-0.64%
12-Oct-20	7.4171	7.3568	7.4251	7.3451	0.90%
9-Oct-20	7.3512	7.4063	7.4148	7.3257	-0.71%
8-Oct-20	7.4036	7.4022	7.4168	7.3829	0.06%
7-Oct-20	7.3995	7.3974	7.4152	7.3926	0.05%
6-Oct-20	7.3955	7.4192	7.4363	7.3966	-0.26%
5-Oct-20	7.4149	7.3753	7.4269	7.3741	0.68%
2-Oct-20	7.365	7.3885	7.3974	7.3657	-0.34%
1-Oct-20	7.3899	7.3741	7.4111	7.3681	0.26%
30-Sep-20	7.3704	7.4128	7.4177	7.3618	-0.55%
29-Sep-20	7.4108	7.3674	7.4181	7.3625	0.63%
28-Sep-20	7.3644	7.35	7.3726	7.3321	0.25%
25-Sep-20	7.3458	7.3692	7.376	7.339	-0.26%
24-Sep-20	7.3649	7.3702	7.3949	7.3573	-0.03%
23-Sep-20	7.3673	7.3742	7.3902	7.3527	0.00%
22-Sep-20	7.3673	7.439	7.4455	7.3618	-0.96%
21-Sep-20	7.4388	7.4282	7.4477	7.4014	0.25%
18-Sep-20	7.4205	7.4488	7.4549	7.4233	-0.29%
17-Sep-20	7.4423	7.4278	7.4516	7.4042	0.25%
16-Sep-20	7.424	7.4647	7.4714	7.4127	-0.54%
15-Sep-20	7.4646	7.4973	7.5014	7.4599	-0.41%
14-Sep-20	7.4953	7.5145	7.5265	7.4948	-0.29%
11-Sep-20	7.5171	7.5053	7.5282	7.502	0.19%
10-Sep-20	7.5027	7.4881	7.5476	7.4808	0.25%
9-Sep-20	7.4842	7.4597	7.4931	7.4475	0.39%
8-Sep-20	7.4548	7.4557	7.478	7.4342	0.01%
7-Sep-20	7.4539	7.4946	7.4962	7.4475	-0.45%
4-Sep-20	7.4879	7.5289	7.5331	7.4667	-0.49%
3-Sep-20	7.5245	7.5104	7.5363	7.4799	0.24%
2-Sep-20	7.5063	7.5084	7.5134	7.4693	-0.01%
1-Sep-20	7.5074	7.5791	7.5837	7.501	-0.90%
31-Aug-20	7.5754	7.5936	7.6061	7.5617	-0.22%
28-Aug-20	7.592	7.583	7.6063	7.5661	0.15%
27-Aug-20	7.5808	7.5845	7.6126	7.554	0.02%
26-Aug-20	7.579	7.6161	7.6191	7.5578	-0.44%
25-Aug-20	7.6127	7.5865	7.6191	7.5745	0.37%
24-Aug-20	7.5847	7.5887	7.6175	7.5788	-0.04%
21-Aug-20	7.5879	7.6216	7.6304	7.5701	-0.39%
20-Aug-20	7.6174	7.561	7.6233	7.5529	0.78%
19-Aug-20	7.5587	7.6577	7.6713	7.5582	-1.29%
18-Aug-20	7.6574	7.6459	7.6732	7.6376	0.17%
17-Aug-20	7.6442	7.6399	7.6638	7.6286	-0.01%
14-Aug-20	7.645	7.6286	7.6509	7.6165	0.19%
13-Aug-20	7.6308	7.6057	7.648	7.5928	0.35%
12-Aug-20	7.6039	7.5767	7.6265	7.5518	0.47%
11-Aug-20	7.5687	7.6033	7.6287	7.5672	-0.41%
10-Aug-20	7.5995	7.627	7.6409	7.5892	-0.44%
7-Aug-20	7.6334	7.6429	7.6496	7.6013	-0.10%
6-Aug-20	7.6412	7.6349	7.6608	7.6122	0.12%
5-Aug-20	7.6321	7.6346	7.6652	7.6126	-0.01%
4-Aug-20	7.633	7.6069	7.6401	7.5929	0.37%
3-Aug-20	7.605	7.6541	7.6554	7.5571	-0.43%
31-Jul-20	7.6382	7.7113	7.7266	7.6235	-0.91%
30-Jul-20	7.7087	7.6719	7.7126	7.6483	0.50%
29-Jul-20	7.6702	7.6258	7.6803	7.6154	0.59%
28-Jul-20	7.6251	7.6056	7.647	7.5862	0.30%
27-Jul-20	7.6024	7.613	7.6393	7.5855	-0.20%
24-Jul-20	7.6173	7.5679	7.6247	7.5646	0.68%
23-Jul-20	7.5655	7.5287	7.576	7.5238	0.52%
22-Jul-20	7.5264	7.4801	7.5391	7.4679	0.65%
21-Jul-20	7.478	7.4383	7.4897	7.4284	0.57%
20-Jul-20	7.4357	7.4379	7.4553	7.4268	-0.14%
17-Jul-20	7.4462	7.393	7.4553	7.3856	0.77%
16-Jul-20	7.3893	7.3988	7.4165	7.3877	-0.13%
15-Jul-20	7.3992	7.458	7.4655	7.3891	-0.74%
14-Jul-20	7.454	7.4307	7.482	7.4236	0.34%
13-Jul-20	7.429	7.4361	7.4552	7.4156	-0.10%
10-Jul-20	7.4363	7.4387	7.4571	7.4275	0.00%
9-Jul-20	7.4362	7.4651	7.4719	7.4318	-0.36%
8-Jul-20	7.4631	7.4419	7.4759	7.4352	0.30%
7-Jul-20	7.4405	7.4493	7.4608	7.4289	-0.07%
6-Jul-20	7.4455	7.4693	7.4887	7.4462	-0.31%
3-Jul-20	7.4689	7.4752	7.4847	7.4586	-0.06%
2-Jul-20	7.4733	7.4764	7.4992	7.4626	-0.02%
1-Jul-20	7.4747	7.459	7.4892	7.4419	0.23%
30-Jun-20	7.4574	7.444	7.47	7.4147	0.24%
29-Jun-20	7.4395	7.4661	7.4969	7.4335	-0.31%
26-Jun-20	7.4628	7.4641	7.4767	7.4503	0.02%
25-Jun-20	7.4613	7.4668	7.4728	7.444	-0.04%
24-Jun-20	7.4644	7.4726	7.4957	7.4603	-0.04%
23-Jun-20	7.4675	7.4593	7.4944	7.4436	0.16%
22-Jun-20	7.4555	7.4296	7.469	7.4207	0.42%
19-Jun-20	7.4241	7.4516	7.4604	7.4207	-0.32%
18-Jun-20	7.4481	7.4687	7.4759	7.4403	-0.25%
17-Jun-20	7.4671	7.4509	7.4777	7.4345	0.28%
16-Jun-20	7.4466	7.4712	7.4803	7.4371	-0.28%
15-Jun-20	7.4673	7.4366	7.4829	7.4254	0.45%
12-Jun-20	7.4336	7.4818	7.509	7.4137	-0.62%
11-Jun-20	7.4799	7.481	7.5364	7.4664	0.16%
10-Jun-20	7.4676	7.4435	7.4933	7.4302	0.35%
9-Jun-20	7.4419	7.3854	7.4665	7.3788	0.81%
8-Jun-20	7.3823	7.3583	7.3991	7.3365	0.38%
5-Jun-20	7.3544	7.441	7.4474	7.3426	-1.11%
4-Jun-20	7.437	7.3999	7.4507	7.3903	0.53%
3-Jun-20	7.3978	7.3804	7.4113	7.3683	0.30%
2-Jun-20	7.3758	7.4194	7.4295	7.3727	-0.50%
1-Jun-20	7.4125	7.423	7.4481	7.4021	-0.11%
29-May-20	7.4205	7.4104	7.433	7.3952	0.16%
28-May-20	7.4084	7.404	7.4212	7.3649	0.12%
27-May-20	7.3997	7.3899	7.4099	7.3569	0.18%
26-May-20	7.3866	7.3417	7.3972	7.3383	0.66%
25-May-20	7.3384	7.3382	7.3547	7.3287	0.01%
22-May-20	7.3375	7.3316	7.3569	7.3197	0.12%
21-May-20	7.3285	7.3507	7.3635	7.3229	-0.26%
20-May-20	7.3478	7.3079	7.3644	7.3041	0.58%
19-May-20	7.3055	7.3201	7.3278	7.2961	-0.18%
18-May-20	7.3186	7.3067	7.347	7.2838	0.15%
15-May-20	7.3074	7.292	7.3244	7.2856	0.28%
14-May-20	7.2873	7.2958	7.3073	7.2776	-0.07%
13-May-20	7.2924	7.3057	7.3341	7.2909	-0.14%
12-May-20	7.3029	7.2947	7.3292	7.2799	0.15%
11-May-20	7.2919	7.2851	7.3094	7.2671	0.10%
8-May-20	7.2844	7.2809	7.3091	7.2692	0.09%
7-May-20	7.2775	7.2864	7.2907	7.2439	-0.09%
6-May-20	7.2837	7.2604	7.3014	7.253	0.37%
5-May-20	7.2569	7.3183	7.3221	7.2537	-0.78%
4-May-20	7.314	7.3465	7.3488	7.3081	-0.38%
1-May-20	7.3421	7.313	7.3657	7.3021	0.42%
30-Apr-20	7.3115	7.2672	7.3245	7.228	0.64%
29-Apr-20	7.2651	7.2593	7.2881	7.2438	0.12%
28-Apr-20	7.2561	7.2649	7.2808	7.23	-0.02%
27-Apr-20	7.2579	7.2672	7.2905	7.2548	-0.24%
24-Apr-20	7.2756	7.2397	7.2823	7.222	0.52%
23-Apr-20	7.2377	7.2909	7.2991	7.2301	-0.71%
22-Apr-20	7.2894	7.3136	7.3263	7.2785	-0.30%
21-Apr-20	7.3115	7.3081	7.3363	7.293	0.09%
20-Apr-20	7.3051	7.3129	7.3231	7.2959	-0.07%
17-Apr-20	7.3101	7.2958	7.3264	7.275	0.26%
16-Apr-20	7.2914	7.3263	7.3344	7.2864	-0.45%
15-Apr-20	7.3242	7.3396	7.3492	7.285	-0.15%
14-Apr-20	7.3355	7.2903	7.3461	7.2828	0.69%
13-Apr-20	7.2854	7.287	7.3187	7.2761	0.12%
10-Apr-20	7.2765	7.2888	7.2999	7.2688	-0.16%
9-Apr-20	7.2884	7.2695	7.3011	7.2582	0.33%
8-Apr-20	7.2647	7.266	7.2923	7.2478	0.02%
7-Apr-20	7.2629	7.2471	7.2797	7.2386	0.28%
6-Apr-20	7.2429	7.259	7.2675	7.2389	-0.09%
3-Apr-20	7.2496	7.2776	7.2872	7.2386	-0.29%
2-Apr-20	7.271	7.3531	7.3703	7.2642	-1.08%
1-Apr-20	7.3503	7.3699	7.3888	7.3245	-0.22%
31-Mar-20	7.3666	7.4085	7.4124	7.3126	-0.51%
30-Mar-20	7.4044	7.4229	7.4682	7.3869	-0.69%
27-Mar-20	7.4558	7.3415	7.4658	7.3327	1.63%
26-Mar-20	7.3365	7.2838	7.3667	7.2664	0.85%
25-Mar-20	7.275	7.1954	7.2943	7.1775	1.17%
24-Mar-20	7.1912	7.2031	7.2706	7.1728	-0.10%
23-Mar-20	7.1987	7.1986	7.2504	7.1666	0.12%
20-Mar-20	7.1899	7.2092	7.2468	7.1641	-0.22%
19-Mar-20	7.206	7.2804	7.3281	7.1927	-0.95%
18-Mar-20	7.2751	7.2923	7.3371	7.2274	-0.17%
17-Mar-20	7.2878	7.3843	7.3965	7.2625	-1.25%
16-Mar-20	7.3802	7.3481	7.4579	7.3396	0.12%
13-Mar-20	7.3714	7.4457	7.4508	7.3106	-0.94%
12-Mar-20	7.4412	7.4131	7.5065	7.3552	0.40%
11-Mar-20	7.4112	7.3973	7.4604	7.3958	0.19%
10-Mar-20	7.3973	7.5073	7.5139	7.3914	-1.43%
9-Mar-20	7.5046	7.3942	7.5499	7.3919	1.54%
6-Mar-20	7.391	7.3387	7.4348	7.3271	0.78%
5-Mar-20	7.3341	7.2379	7.3449	7.234	1.37%
4-Mar-20	7.2348	7.2809	7.2916	7.2221	-0.55%
3-Mar-20	7.2751	7.254	7.3212	7.2522	0.30%
2-Mar-20	7.2533	7.2362	7.296	7.2036	0.19%
28-Feb-20	7.2396	7.239	7.2705	7.2132	0.04%
27-Feb-20	7.2366	7.1887	7.241	7.186	0.70%
26-Feb-20	7.186	7.1863	7.2168	7.1775	0.05%
25-Feb-20	7.1823	7.1817	7.1933	7.1526	0.05%
24-Feb-20	7.1786	7.1837	7.2045	7.1606	-0.03%
21-Feb-20	7.1806	7.1364	7.1925	7.1321	0.64%
20-Feb-20	7.1352	7.1128	7.1572	7.1099	0.35%
19-Feb-20	7.1106	7.1175	7.1385	7.1034	-0.02%
18-Feb-20	7.1123	7.1177	7.1494	7.1125	-0.06%
17-Feb-20	7.1165	7.1215	7.1215	7.0963	0.08%
14-Feb-20	7.1111	7.1245	7.1317	7.1121	-0.13%
13-Feb-20	7.1204	7.1266	7.1543	7.1213	-0.05%
12-Feb-20	7.124	7.1366	7.1575	7.1237	-0.16%
11-Feb-20	7.1355	7.1473	7.1491	7.1177	-0.11%
10-Feb-20	7.1434	7.1634	7.1722	7.133	-0.20%
7-Feb-20	7.1578	7.1547	7.1889	7.1459	0.11%
6-Feb-20	7.1496	7.1637	7.1719	7.1395	-0.16%
5-Feb-20	7.1611	7.2209	7.2347	7.1513	-0.79%
4-Feb-20	7.2181	7.269	7.274	7.2097	-0.68%
3-Feb-20	7.2672	7.1919	7.2957	7.1886	0.93%
31-Jan-20	7.1999	7.1545	7.2046	7.1406	0.65%
30-Jan-20	7.1531	7.128	7.1667	7.1214	0.38%
29-Jan-20	7.126	7.1284	7.1328	7.1014	-0.02%
28-Jan-20	7.1274	7.1537	7.1678	7.1196	-0.35%
27-Jan-20	7.1524	7.1402	7.1659	7.1361	0.17%
24-Jan-20	7.1406	7.1597	7.1623	7.1368	-0.24%
23-Jan-20	7.1576	7.1357	7.1719	7.1305	0.37%
22-Jan-20	7.1315	7.1294	7.1379	7.093	0.06%
21-Jan-20	7.1273	7.0894	7.1452	7.0866	0.51%
20-Jan-20	7.0912	7.0873	7.097	7.0645	0.12%
17-Jan-20	7.0827	7.131	7.1325	7.0745	-0.63%
16-Jan-20	7.1278	7.1471	7.1571	7.1253	-0.25%
15-Jan-20	7.1457	7.1161	7.1564	7.111	0.45%
14-Jan-20	7.1135	7.1	7.1231	7.069	0.23%
13-Jan-20	7.0975	7.1069	7.1182	7.076	-0.20%
10-Jan-20	7.112	7.1227	7.1288	7.0891	-0.11%
9-Jan-20	7.1196	7.1324	7.1388	7.1012	-0.14%
8-Jan-20	7.1294	7.1597	7.1935	7.1305	-0.36%
7-Jan-20	7.1554	7.2051	7.2081	7.1372	-0.66%
6-Jan-20	7.2032	7.1669	7.2104	7.1662	0.59%
3-Jan-20	7.1611	7.1694	7.1926	7.1522	-0.11%
2-Jan-20	7.1692	7.1934	7.2081	7.155	-0.27%
1-Jan-20	7.1885	7.193	7.1988	7.1897	-0.03%
31-Dec-19	7.1905	7.2066	7.2209	7.1808	-0.21%
30-Dec-19	7.2054	7.1766	7.2229	7.1688	0.44%
27-Dec-19	7.174	7.1305	7.1906	7.1251	0.71%
26-Dec-19	7.1236	7.1305	7.1467	7.1203	-0.07%
25-Dec-19	7.1287	7.1491	7.1509	7.1178	-0.23%
24-Dec-19	7.145	7.1427	7.1534	7.1252	0.07%
23-Dec-19	7.1402	7.1287	7.1552	7.1272	0.17%
20-Dec-19	7.1282	7.1645	7.171	7.1253	-0.48%
19-Dec-19	7.1623	7.1451	7.1762	7.1346	0.34%
18-Dec-19	7.1378	7.1371	7.1515	7.1238	0.05%
17-Dec-19	7.1344	7.1203	7.1437	7.1069	0.24%
16-Dec-19	7.1174	7.1061	7.1318	7.0997	0.29%
13-Dec-19	7.0969	7.0902	7.1304	7.0664	0.17%
12-Dec-19	7.0851	7.1619	7.1761	7.0715	-1.03%
11-Dec-19	7.1587	7.1442	7.1733	7.135	0.22%
10-Dec-19	7.1428	7.124	7.154	7.1195	0.29%
9-Dec-19	7.1222	7.106	7.1291	7.095	0.28%
6-Dec-19	7.1023	7.1354	7.1452	7.0883	-0.45%
5-Dec-19	7.1344	7.1304	7.1455	7.1143	0.08%
4-Dec-19	7.1287	7.1535	7.1751	7.1207	-0.32%
3-Dec-19	7.1517	7.101	7.1644	7.0886	0.75%
2-Dec-19	7.0983	7.0283	7.1033	7.0223	1.00%
29-Nov-19	7.028	7.0459	7.0495	7.0121	-0.23%
28-Nov-19	7.0439	7.0342	7.0487	7.0283	0.17%
27-Nov-19	7.0322	7.0539	7.0557	7.0272	-0.27%
26-Nov-19	7.0509	7.0607	7.0661	7.0423	-0.08%
25-Nov-19	7.0568	7.0587	7.0661	7.0443	0.01%
22-Nov-19	7.0558	7.0781	7.0903	7.0531	-0.27%
21-Nov-19	7.0752	7.1006	7.1227	7.0746	-0.32%
20-Nov-19	7.0976	7.0957	7.1105	7.0784	0.06%
19-Nov-19	7.093	7.1006	7.1071	7.0788	-0.08%
18-Nov-19	7.0984	7.0841	7.1203	7.0746	0.29%
15-Nov-19	7.0776	7.1061	7.1076	7.071	-0.36%
14-Nov-19	7.1033	7.0937	7.1162	7.0827	0.17%
13-Nov-19	7.0911	7.0559	7.1062	7.0519	0.53%
12-Nov-19	7.0539	7.0579	7.063	7.0313	-0.02%
11-Nov-19	7.055	7.0199	7.0611	7.0113	0.60%
8-Nov-19	7.0129	7.0114	7.0308	7.0015	0.07%
7-Nov-19	7.0081	7.0489	7.076	6.9949	-0.54%
6-Nov-19	7.0461	7.0591	7.0648	7.038	-0.15%
5-Nov-19	7.0569	7.1172	7.1193	7.0507	-0.80%
4-Nov-19	7.1139	7.1335	7.1428	7.1073	-0.34%
1-Nov-19	7.1382	7.1365	7.1498	7.1133	0.08%
31-Oct-19	7.1328	7.1305	7.1493	7.1185	0.06%
30-Oct-19	7.1282	7.1084	7.1353	7.0959	0.30%
29-Oct-19	7.1067	7.1061	7.1141	7.0859	0.04%
28-Oct-19	7.1039	7.1052	7.1123	7.0841	0.01%
25-Oct-19	7.1031	7.1246	7.1367	7.0962	-0.26%
24-Oct-19	7.1218	7.1348	7.149	7.1189	-0.08%
23-Oct-19	7.1273	7.1505	7.1662	7.1258	-0.30%
22-Oct-19	7.149	7.1768	7.1803	7.1502	-0.36%
21-Oct-19	7.1745	7.1852	7.1947	7.1639	-0.24%
18-Oct-19	7.192	7.1634	7.1968	7.1535	0.44%
17-Oct-19	7.1604	7.1309	7.1739	7.1132	0.48%
16-Oct-19	7.1262	7.0913	7.1332	7.087	0.52%
15-Oct-19	7.0892	7.0866	7.1052	7.0757	0.10%
14-Oct-19	7.0819	7.1086	7.1168	7.0766	-0.37%
11-Oct-19	7.1081	7.137	7.1477	7.0982	-0.37%
10-Oct-19	7.1346	7.1624	7.1892	7.1336	-0.35%
9-Oct-19	7.1595	7.1947	7.2036	7.1557	-0.45%
8-Oct-19	7.1918	7.1857	7.2164	7.1547	0.10%
7-Oct-19	7.1843	7.1792	7.202	7.1723	0.07%
4-Oct-19	7.1793	7.1548	7.2002	7.1416	0.38%
3-Oct-19	7.152	7.1702	7.1832	7.1276	-0.23%
2-Oct-19	7.1685	7.1951	7.2063	7.1291	-0.35%
1-Oct-19	7.1937	7.1627	7.2045	7.1355	0.46%
30-Sep-19	7.1606	7.1842	7.1978	7.1562	-0.35%
27-Sep-19	7.1858	7.1785	7.1972	7.1636	0.16%
26-Sep-19	7.1745	7.1914	7.2002	7.1673	-0.20%
25-Sep-19	7.1888	7.2211	7.2303	7.1849	-0.39%
24-Sep-19	7.217	7.1919	7.2299	7.1663	0.39%
23-Sep-19	7.1887	7.1495	7.2067	7.1473	0.47%
20-Sep-19	7.1553	7.1473	7.1666	7.1364	0.14%
19-Sep-19	7.1452	7.1038	7.1676	7.0963	0.62%
18-Sep-19	7.1012	7.1411	7.1454	7.097	-0.50%
17-Sep-19	7.1369	7.119	7.1521	7.1118	0.29%
16-Sep-19	7.1164	7.1538	7.177	7.1098	-0.37%
13-Sep-19	7.1425	7.1472	7.185	7.1413	-0.05%
12-Sep-19	7.1459	7.1684	7.1709	7.1237	-0.27%
11-Sep-19	7.1655	7.1697	7.1825	7.1565	-0.03%
10-Sep-19	7.168	7.1772	7.193	7.1566	-0.12%
9-Sep-19	7.1763	7.2043	7.2158	7.1761	-0.36%
6-Sep-19	7.2024	7.2499	7.2558	7.1734	-0.60%
5-Sep-19	7.2461	7.2856	7.2888	7.24	-0.47%
4-Sep-19	7.28	7.275	7.2951	7.2386	0.09%
3-Sep-19	7.2732	7.24	7.2817	7.2243	0.49%
2-Sep-19	7.2374	7.2313	7.2481	7.2214	0.18%
30-Aug-19	7.2244	7.2415	7.2491	7.2137	-0.19%
29-Aug-19	7.2382	7.2989	7.316	7.2339	-0.78%
28-Aug-19	7.2948	7.2969	7.3095	7.2814	0.00%
27-Aug-19	7.2945	7.3017	7.3307	7.2783	-0.12%
26-Aug-19	7.3029	7.293	7.3394	7.2702	0.37%
23-Aug-19	7.2762	7.2003	7.2896	7.1686	1.08%
22-Aug-19	7.1988	7.189	7.2218	7.1827	0.17%
21-Aug-19	7.1866	7.2193	7.2241	7.1835	-0.42%
20-Aug-19	7.217	7.1829	7.2241	7.1803	0.52%
19-Aug-19	7.1799	7.2071	7.2129	7.1782	-0.21%
16-Aug-19	7.1953	7.204	7.207	7.1764	-0.07%
15-Aug-19	7.2005	7.2172	7.2453	7.1927	-0.17%
14-Aug-19	7.2128	7.2119	7.2337	7.1804	0.08%
13-Aug-19	7.2067	7.2817	7.3192	7.2104	-1.02%
12-Aug-19	7.2813	7.2614	7.29	7.2425	0.31%
9-Aug-19	7.2587	7.2266	7.2748	7.2239	0.47%
8-Aug-19	7.2246	7.239	7.2479	7.1989	-0.15%
7-Aug-19	7.2358	7.196	7.2849	7.1879	0.62%
6-Aug-19	7.1911	7.2428	7.2674	7.1669	-0.62%
5-Aug-19	7.2361	7.0613	7.2575	7.0519	2.44%
2-Aug-19	7.0637	6.9662	7.0721	6.9616	1.44%
1-Aug-19	6.9634	6.925	6.9771	6.9007	0.58%
31-Jul-19	6.9235	6.9512	6.9646	6.9184	-0.36%
30-Jul-19	6.9486	6.9518	6.9589	6.9401	-0.03%
29-Jul-19	6.9504	6.9283	6.9584	6.9207	0.41%
26-Jul-19	6.9221	6.9363	6.9479	6.9155	-0.16%
25-Jul-19	6.9331	6.9778	6.9833	6.9293	-0.62%
24-Jul-19	6.9764	6.9819	6.9883	6.9667	-0.05%
23-Jul-19	6.9799	7.0066	7.0097	6.9766	-0.37%
22-Jul-19	7.0057	6.9976	7.0195	6.9897	-0.02%
19-Jul-19	7.0073	7.0112	7.0166	6.9822	-0.02%
18-Jul-19	7.0085	6.9613	7.0147	6.9557	0.72%
17-Jul-19	6.9587	6.9608	6.9746	6.9405	0.01%
16-Jul-19	6.9581	6.9857	6.992	6.9493	-0.38%
15-Jul-19	6.9845	6.9927	7.0047	6.9773	-0.06%
12-Jul-19	6.9886	6.9389	6.9983	6.933	0.78%
11-Jul-19	6.9348	6.9448	6.9734	6.9351	-0.09%
10-Jul-19	6.9413	6.932	6.9554	6.9237	0.22%
9-Jul-19	6.9259	6.9247	6.9433	6.9136	0.04%
8-Jul-19	6.923	6.9531	6.9641	6.9153	-0.37%
5-Jul-19	6.9488	6.9759	6.9845	6.9295	-0.33%
4-Jul-19	6.972	6.9728	6.9817	6.9599	0.00%
3-Jul-19	6.9719	6.968	7.0017	6.9648	0.09%
2-Jul-19	6.9657	6.9374	6.9886	6.9342	0.47%
1-Jul-19	6.9333	7.0138	7.0205	6.931	-1.39%
28-Jun-19	7.0309	7.0422	7.055	7.0252	-0.12%
27-Jun-19	7.0395	7.0348	7.0469	7.0083	0.11%
26-Jun-19	7.0321	7.0533	7.0673	7.024	-0.26%
25-Jun-19	7.0504	7.0758	7.1004	7.0364	-0.26%
24-Jun-19	7.0685	7.0325	7.0831	7.0274	0.50%
21-Jun-19	7.0332	6.979	7.0418	6.9636	0.83%
20-Jun-19	6.9752	6.9453	6.9978	6.9258	0.53%
19-Jun-19	6.9385	6.8991	6.962	6.8923	0.60%
18-Jun-19	6.8974	6.9334	6.9545	6.8948	-0.47%
17-Jun-19	6.93	6.9342	6.9499	6.9229	0.00%
14-Jun-19	6.9302	6.9634	6.976	6.9283	-0.47%
13-Jun-19	6.963	6.9483	6.9809	6.9458	0.25%
12-Jun-19	6.9453	6.9643	6.9892	6.9455	-0.24%
11-Jun-19	6.9622	7.0024	7.0073	6.9549	-0.54%
10-Jun-19	6.9998	6.9971	7.012	6.9714	0.15%
7-Jun-19	6.9896	6.9703	7.0093	6.9433	0.32%
6-Jun-19	6.9674	6.9459	6.9943	6.9415	0.35%
5-Jun-19	6.9431	6.9633	7.0083	6.9427	-0.25%
4-Jun-19	6.9608	6.9549	6.9767	6.9393	0.11%
3-Jun-19	6.9529	6.895	6.9668	6.8912	0.84%
31-May-19	6.8951	6.8492	6.905	6.8447	0.71%
30-May-19	6.8463	6.8597	6.8657	6.8374	-0.19%
29-May-19	6.8596	6.858	6.8773	6.8542	0.09%
28-May-19	6.8537	6.8715	6.8898	6.8421	-0.22%
27-May-19	6.8691	6.8924	6.8931	6.8533	-0.24%
24-May-19	6.8859	6.8881	6.9014	6.8738	0.02%
23-May-19	6.8846	6.8404	6.895	6.8366	0.69%
22-May-19	6.8377	6.8266	6.86	6.8238	0.21%
21-May-19	6.8236	6.853	6.8568	6.8228	-0.41%
20-May-19	6.8515	6.8404	6.8612	6.8222	0.11%
17-May-19	6.8443	6.8152	6.8602	6.8112	0.45%
16-May-19	6.8137	6.8169	6.8346	6.8067	-0.01%
15-May-19	6.8142	6.8167	6.8382	6.8024	0.02%
14-May-19	6.8131	6.834	6.8442	6.8096	-0.29%
13-May-19	6.8328	6.7445	6.846	6.7401	1.35%
10-May-19	6.7415	6.7259	6.7581	6.6883	0.28%
9-May-19	6.7227	6.6473	6.7446	6.6417	1.17%
8-May-19	6.6449	6.6466	6.6729	6.6368	0.02%
7-May-19	6.6439	6.6452	6.6736	6.6238	0.07%
6-May-19	6.6394	6.6249	6.692	6.6185	0.25%
3-May-19	6.6231	6.6058	6.6286	6.5925	0.28%
2-May-19	6.6049	6.6151	6.6232	6.5996	-0.09%
1-May-19	6.6109	6.6073	6.6511	6.6022	0.07%
30-Apr-19	6.6065	6.6038	6.6237	6.5982	0.06%
29-Apr-19	6.6025	6.6004	6.6114	6.5894	0.08%
26-Apr-19	6.5969	6.6076	6.6135	6.5796	-0.13%
25-Apr-19	6.6057	6.5849	6.6165	6.5807	0.32%
24-Apr-19	6.5844	6.5921	6.6119	6.5766	-0.10%
23-Apr-19	6.5911	6.6096	6.6128	6.5704	-0.25%
22-Apr-19	6.6075	6.6097	6.6199	6.604	0.03%
19-Apr-19	6.6054	6.6069	6.62	6.5981	0.02%
18-Apr-19	6.6038	6.6186	6.6399	6.6031	-0.19%
17-Apr-19	6.6162	6.6592	6.6658	6.6141	-0.61%
16-Apr-19	6.6566	6.6826	6.6884	6.6569	-0.34%
15-Apr-19	6.6791	6.6877	6.7013	6.6766	-0.11%
12-Apr-19	6.6865	6.6993	6.7108	6.6827	-0.13%
11-Apr-19	6.6954	6.6985	6.7118	6.6865	-0.02%
10-Apr-19	6.6965	6.7123	6.7231	6.6934	-0.21%
9-Apr-19	6.7104	6.7252	6.7295	6.7044	-0.15%
8-Apr-19	6.7205	6.7176	6.7328	6.7139	0.07%
5-Apr-19	6.7155	6.7171	6.725	6.7099	-0.02%
4-Apr-19	6.7167	6.7232	6.7358	6.7137	-0.07%
3-Apr-19	6.7212	6.7358	6.7439	6.7151	-0.22%
2-Apr-19	6.7358	6.7186	6.7425	6.7136	0.29%
1-Apr-19	6.7162	6.7498	6.7561	6.7139	-0.38%
29-Mar-19	6.7415	6.7698	6.777	6.7285	-0.36%
28-Mar-19	6.7658	6.761	6.7755	6.7499	0.08%
27-Mar-19	6.7607	6.7529	6.7863	6.7396	0.15%
26-Mar-19	6.7503	6.7601	6.767	6.7459	-0.10%
25-Mar-19	6.7572	6.7491	6.7713	6.7441	0.00%
22-Mar-19	6.7574	6.753	6.7652	6.7326	0.13%
21-Mar-19	6.7485	6.7445	6.7588	6.7288	0.10%
20-Mar-19	6.7415	6.7173	6.7663	6.6923	0.40%
19-Mar-19	6.7146	6.7037	6.7234	6.7007	0.21%
18-Mar-19	6.7007	6.6993	6.7176	6.6923	0.03%
15-Mar-19	6.6988	6.6969	6.7094	6.678	0.08%
14-Mar-19	6.6935	6.6817	6.7028	6.6767	0.23%
13-Mar-19	6.6784	6.6563	6.6904	6.6528	0.38%
12-Mar-19	6.6531	6.6553	6.6673	6.637	0.05%
11-Mar-19	6.6497	6.6706	6.6775	6.646	-0.24%
8-Mar-19	6.6654	6.6396	6.6762	6.635	0.43%
7-Mar-19	6.6369	6.6785	6.6869	6.6317	-0.57%
6-Mar-19	6.6752	6.6782	6.6912	6.6666	-0.02%
5-Mar-19	6.6766	6.7133	6.7197	6.6702	-0.49%
4-Mar-19	6.7092	6.7165	6.7252	6.6833	-0.01%
1-Mar-19	6.7102	6.7049	6.7327	6.6993	0.13%
28-Feb-19	6.7013	6.6765	6.7364	6.6733	0.46%
27-Feb-19	6.6709	6.7006	6.7075	6.6753	-0.40%
26-Feb-19	6.698	6.6841	6.7092	6.6817	0.30%
25-Feb-19	6.6777	6.7105	6.7195	6.6764	-0.43%
22-Feb-19	6.7065	6.7113	6.7274	6.7017	-0.07%
21-Feb-19	6.7114	6.7145	6.7257	6.6827	0.01%
20-Feb-19	6.7106	6.7512	6.7559	6.7054	-0.53%
19-Feb-19	6.7466	6.7373	6.7583	6.7242	0.18%
18-Feb-19	6.7345	6.7343	6.7522	6.728	0.06%
15-Feb-19	6.7303	6.7398	6.7461	6.7095	-0.10%
14-Feb-19	6.7367	6.6985	6.7428	6.6934	0.60%
13-Feb-19	6.6968	6.7299	6.7368	6.6968	-0.46%
12-Feb-19	6.7275	6.766	6.768	6.7063	-0.52%
11-Feb-19	6.763	6.7438	6.7856	6.6781	0.34%
8-Feb-19	6.7399	6.7306	6.7482	6.7246	0.21%
7-Feb-19	6.7258	6.7273	6.7451	6.7236	0.02%
6-Feb-19	6.7244	6.7442	6.7543	6.7259	-0.26%
5-Feb-19	6.7419	6.7587	6.7627	6.7303	-0.20%
4-Feb-19	6.7554	6.7766	6.7835	6.7478	-0.27%
1-Feb-19	6.774	6.737	6.7937	6.7317	0.53%
31-Jan-19	6.7386	6.755	6.7668	6.7351	-0.24%
30-Jan-19	6.7546	6.7717	6.7751	6.7195	-0.22%
29-Jan-19	6.7694	6.8041	6.8084	6.7614	-0.45%
28-Jan-19	6.7997	6.7885	6.8107	6.7736	0.11%
25-Jan-19	6.792	6.8084	6.8227	6.7763	-0.30%
24-Jan-19	6.8124	6.8288	6.8422	6.8034	-0.23%
23-Jan-19	6.8282	6.828	6.8344	6.7918	0.02%
22-Jan-19	6.8271	6.8122	6.8354	6.8047	0.15%
21-Jan-19	6.8167	6.8179	6.8334	6.8046	0.12%
18-Jan-19	6.8083	6.8155	6.8254	6.8061	-0.10%
17-Jan-19	6.8152	6.8216	6.837	6.8071	-0.12%
16-Jan-19	6.8233	6.8462	6.8676	6.8191	-0.31%
15-Jan-19	6.8445	6.9001	6.9043	6.8327	-0.80%
14-Jan-19	6.8998	6.8624	6.9069	6.8477	0.41%
11-Jan-19	6.8716	6.8993	6.9069	6.8556	-0.36%
10-Jan-19	6.8961	6.9909	7.0091	6.8905	-1.42%
9-Jan-19	6.9955	6.9867	7.0034	6.9591	0.17%
8-Jan-19	6.9837	6.9927	7.0016	6.9681	-0.13%
7-Jan-19	6.993	6.9577	7.0001	6.9504	0.43%
4-Jan-19	6.9633	6.9664	6.9763	6.9348	-0.02%
3-Jan-19	6.965	6.9292	6.9863	6.9264	0.51%
2-Jan-19	6.9299	7.0067	7.0074	6.9166	-1.11%
1-Jan-19	7.0075	7.0066	7.0075	7.0046	0.00%
31-Dec-18	7.0075	6.9897	7.0132	6.9649	0.29%
28-Dec-18	6.9871	6.9517	7.0244	6.9455	0.51%
27-Dec-18	6.9518	6.9148	6.9744	6.9142	0.54%
26-Dec-18	6.9144	6.9847	6.9913	6.9096	-0.98%
25-Dec-18	6.9825	7.013	7.0187	6.9763	-0.19%
24-Dec-18	6.9957	6.9471	7.0005	6.9333	0.81%
21-Dec-18	6.9398	6.9694	7.0003	6.9342	-0.42%
20-Dec-18	6.9691	6.9313	6.9974	6.9237	0.57%
19-Dec-18	6.9296	6.945	6.9584	6.922	-0.24%
18-Dec-18	6.9462	6.9463	6.9653	6.9378	0.01%
17-Dec-18	6.9458	6.9337	6.9552	6.9103	0.35%
14-Dec-18	6.9215	6.9225	6.9413	6.9138	0.00%
13-Dec-18	6.9217	6.9246	6.9436	6.9088	-0.04%
12-Dec-18	6.9246	6.9431	6.9528	6.9135	-0.31%
11-Dec-18	6.9459	6.9771	7.0012	6.9424	-0.46%
10-Dec-18	6.9783	6.9409	7.0046	6.9283	0.53%
7-Dec-18	6.9417	6.9353	6.9535	6.9208	0.14%
6-Dec-18	6.9322	6.8732	6.9574	6.865	0.87%
5-Dec-18	6.8725	6.8535	6.8807	6.8419	0.26%
4-Dec-18	6.8544	6.8979	6.9109	6.8434	-0.63%
3-Dec-18	6.8982	6.9779	6.9806	6.8892	-1.00%
30-Nov-18	6.9682	6.9773	6.9833	6.957	-0.04%
29-Nov-18	6.9711	6.9967	7.0037	6.9571	-0.37%
28-Nov-18	6.9973	6.9587	7.0071	6.949	0.55%
27-Nov-18	6.9592	6.9518	6.9673	6.9449	0.12%
26-Nov-18	6.9508	6.9686	6.977	6.9446	-0.30%
23-Nov-18	6.9715	6.9631	6.9888	6.9582	0.07%
22-Nov-18	6.9664	6.9658	6.9938	6.9629	0.05%
21-Nov-18	6.9629	6.9816	6.9912	6.9551	-0.25%
20-Nov-18	6.9802	6.9856	7.0046	6.9738	-0.10%
19-Nov-18	6.987	6.9254	6.9947	6.9248	0.70%
16-Nov-18	6.9387	6.8904	6.945	6.8862	0.69%
15-Nov-18	6.891	6.9105	6.9153	6.8842	-0.28%
14-Nov-18	6.9104	6.9054	6.9221	6.8792	0.04%
13-Nov-18	6.9077	6.8888	6.909	6.87	0.28%
12-Nov-18	6.8882	6.918	6.9214	6.8846	-0.44%
9-Nov-18	6.9187	6.8919	6.9269	6.8837	0.37%
8-Nov-18	6.8932	6.9035	6.9272	6.8849	-0.16%
7-Nov-18	6.9041	6.9026	6.9504	6.8861	0.03%
6-Nov-18	6.9022	6.8954	6.9035	6.8814	0.13%
5-Nov-18	6.8933	6.8717	6.9058	6.8648	0.40%
2-Nov-18	6.8659	6.9086	6.9204	6.8571	-0.62%
1-Nov-18	6.9089	6.9172	6.9318	6.8971	-0.11%
31-Oct-18	6.9165	6.9325	6.9538	6.9104	-0.22%
30-Oct-18	6.9315	6.9485	6.9605	6.9301	-0.25%
29-Oct-18	6.9487	6.962	6.9744	6.9446	-0.21%
26-Oct-18	6.9634	6.9519	6.9696	6.9279	0.17%
25-Oct-18	6.9514	6.9568	6.9764	6.9346	-0.10%
24-Oct-18	6.9586	6.9742	6.9809	6.9503	-0.21%
23-Oct-18	6.9732	6.9721	6.9829	6.96	-0.03%
22-Oct-18	6.975	6.9601	6.9806	6.9483	0.30%
19-Oct-18	6.954	6.968	6.9722	6.945	-0.20%
18-Oct-18	6.968	6.9596	6.9953	6.9519	0.11%
17-Oct-18	6.9602	6.9763	6.9927	6.9574	-0.24%
16-Oct-18	6.9769	7.0052	7.0144	6.974	-0.44%
15-Oct-18	7.0079	6.9855	7.0314	6.9757	0.38%
12-Oct-18	6.9811	6.9661	7.0017	6.9549	0.25%
11-Oct-18	6.9637	6.9935	7.0345	6.9427	-0.43%
10-Oct-18	6.9935	6.9787	6.9993	6.9692	0.20%
9-Oct-18	6.9793	6.9809	6.9856	6.9538	-0.04%
8-Oct-18	6.9821	6.9207	6.9885	6.9131	0.81%
5-Oct-18	6.9257	6.9271	6.9319	6.9006	-0.01%
4-Oct-18	6.9264	6.9207	6.941	6.9138	0.07%
3-Oct-18	6.9218	6.9809	6.9858	6.9197	-0.85%
2-Oct-18	6.9813	6.9813	6.9883	6.9635	-0.01%
1-Oct-18	6.982	7.0039	7.0083	6.9691	-0.17%
28-Sep-18	6.994	7.0495	7.0705	6.9932	-0.80%
27-Sep-18	7.0503	7.1213	7.131	7.0416	-0.97%
26-Sep-18	7.1196	7.1127	7.1485	7.0895	0.07%
25-Sep-18	7.1148	7.108	7.1286	7.0985	0.11%
24-Sep-18	7.1073	7.148	7.1584	7.1043	-0.63%
21-Sep-18	7.1525	7.1409	7.1765	7.1274	0.18%
20-Sep-18	7.1399	7.0819	7.1414	7.0687	0.84%
19-Sep-18	7.0805	7.1125	7.1207	7.0634	-0.47%
18-Sep-18	7.1137	7.1232	7.154	7.1049	-0.14%
17-Sep-18	7.1234	7.0967	7.14	7.0916	0.33%
14-Sep-18	7.0998	7.0869	7.1154	7.0759	0.14%
13-Sep-18	7.09	7.0686	7.093	7.0465	0.33%
12-Sep-18	7.067	7.0695	7.0811	7.0476	-0.04%
11-Sep-18	7.0695	7.0316	7.0717	7.0264	0.55%
10-Sep-18	7.0306	7.0611	7.0817	7.027	-0.42%
7-Sep-18	7.0605	7.0797	7.0936	7.0555	-0.30%
6-Sep-18	7.0819	7.0293	7.0842	7.0249	0.76%
5-Sep-18	7.0287	7.0268	7.0354	7.0066	0.07%
4-Sep-18	7.0237	7.0365	7.0416	7.0073	-0.22%
3-Sep-18	7.0389	7.0512	7.0601	7.0249	-0.18%
31-Aug-18	7.0515	7.0619	7.0808	7.0406	-0.15%
30-Aug-18	7.0624	7.0283	7.066	7.0232	0.49%
29-Aug-18	7.0282	6.9681	7.0304	6.9546	0.87%
28-Aug-18	6.9675	6.9549	6.9818	6.9432	0.16%
27-Aug-18	6.9566	6.9187	6.965	6.9123	0.50%
24-Aug-18	6.9219	6.9758	6.9968	6.9184	-0.75%
23-Aug-18	6.974	6.9606	7.0006	6.9514	0.20%
22-Aug-18	6.9601	6.9497	6.9747	6.9448	0.16%
21-Aug-18	6.9493	6.9184	6.9572	6.912	0.47%
20-Aug-18	6.9165	6.9055	6.9207	6.8766	0.15%
17-Aug-18	6.9062	6.9037	6.9242	6.891	0.02%
16-Aug-18	6.9046	6.981	6.9859	6.8998	-1.07%
15-Aug-18	6.9794	6.9222	6.9871	6.9109	0.80%
14-Aug-18	6.9241	6.9375	6.9523	6.9185	-0.19%
13-Aug-18	6.9371	6.882	6.9413	6.8773	0.85%
10-Aug-18	6.8788	6.8658	6.9026	6.8582	0.19%
9-Aug-18	6.8659	6.8806	6.891	6.8586	-0.23%
8-Aug-18	6.8819	6.8575	6.8861	6.8319	0.28%
7-Aug-18	6.863	6.8747	6.8905	6.8573	-0.21%
6-Aug-18	6.8773	6.869	6.883	6.8376	0.07%
3-Aug-18	6.8724	6.8726	6.922	6.8648	-0.06%
2-Aug-18	6.8765	6.8759	6.8948	6.8589	-0.01%
1-Aug-18	6.877	6.8784	6.8936	6.8511	-0.04%
31-Jul-18	6.8795	6.8998	6.9287	6.8766	-0.23%
30-Jul-18	6.8956	6.8502	6.9005	6.8453	0.65%
27-Jul-18	6.8514	6.8301	6.8694	6.8226	0.28%
26-Jul-18	6.8323	6.8274	6.852	6.8021	0.11%
25-Jul-18	6.825	6.8389	6.8521	6.8022	-0.15%
24-Jul-18	6.8352	6.8429	6.8728	6.8242	-0.13%
23-Jul-18	6.8443	6.8145	6.8547	6.8072	0.34%
20-Jul-18	6.8213	6.7805	6.8296	6.7724	0.60%
19-Jul-18	6.7805	6.7284	6.8036	6.7231	0.79%
18-Jul-18	6.7271	6.704	6.7336	6.6905	0.33%
17-Jul-18	6.7051	6.7127	6.737	6.6963	-0.11%
16-Jul-18	6.7126	6.6832	6.7166	6.6756	0.49%
13-Jul-18	6.6799	6.6478	6.6819	6.6383	0.42%
12-Jul-18	6.6518	6.7086	6.7362	6.6492	-0.85%
11-Jul-18	6.7091	6.6875	6.74	6.6802	0.39%
10-Jul-18	6.6833	6.6692	6.686	6.6467	0.16%
9-Jul-18	6.6725	6.7088	6.7201	6.6624	-0.58%
6-Jul-18	6.7114	6.6822	6.7233	6.6734	0.43%
5-Jul-18	6.6825	6.6807	6.7032	6.6731	0.03%
4-Jul-18	6.6806	6.6925	6.7053	6.6641	-0.19%
3-Jul-18	6.6931	6.7115	6.7594	6.6868	-0.27%
2-Jul-18	6.711	6.6819	6.7213	6.6619	0.42%
29-Jun-18	6.6832	6.6455	6.6947	6.6402	0.59%
28-Jun-18	6.644	6.6216	6.6525	6.6156	0.31%
27-Jun-18	6.6232	6.6424	6.6834	6.6206	-0.28%
26-Jun-18	6.6417	6.6248	6.6558	6.6208	0.24%
25-Jun-18	6.6261	6.5798	6.6362	6.5784	0.63%
22-Jun-18	6.5849	6.5469	6.5903	6.5423	0.57%
21-Jun-18	6.5473	6.4989	6.5611	6.4912	0.76%
20-Jun-18	6.4978	6.5211	6.5238	6.4839	-0.39%
19-Jun-18	6.5233	6.4749	6.5279	6.4698	0.81%
18-Jun-18	6.4707	6.463	6.4812	6.4448	0.24%
15-Jun-18	6.4549	6.4174	6.4756	6.4135	0.53%
14-Jun-18	6.4207	6.4932	6.5104	6.4188	-1.10%
13-Jun-18	6.4919	6.4874	6.5027	6.4688	0.05%
12-Jun-18	6.4884	6.4984	6.5189	6.4818	-0.14%
11-Jun-18	6.4973	6.4919	6.5137	6.4858	-0.09%
8-Jun-18	6.5029	6.5203	6.5425	6.4805	-0.25%
7-Jun-18	6.5193	6.4763	6.5306	6.471	0.65%
6-Jun-18	6.4771	6.5077	6.5145	6.4679	-0.46%
5-Jun-18	6.5069	6.484	6.5168	6.4748	0.28%
4-Jun-18	6.4888	6.4928	6.5191	6.4797	-0.13%
1-Jun-18	6.4974	6.504	6.5199	6.4766	-0.08%
31-May-18	6.5027	6.4877	6.5217	6.4723	0.21%
30-May-18	6.4891	6.4734	6.5009	6.4688	0.23%
29-May-18	6.4739	6.4387	6.5153	6.4293	0.53%
28-May-18	6.4398	6.4574	6.4574	6.4274	-0.28%
25-May-18	6.4576	6.4312	6.4576	6.4228	0.39%
24-May-18	6.4323	6.4172	6.458	6.4151	0.24%
23-May-18	6.417	6.4135	6.4557	6.4017	0.05%
22-May-18	6.414	6.4006	6.4211	6.3827	0.20%
21-May-18	6.4011	6.3951	6.4042	6.381	0.12%
18-May-18	6.3934	6.3582	6.4127	6.355	0.56%
17-May-18	6.3576	6.3656	6.372	6.3469	-0.10%
16-May-18	6.3639	6.368	6.383	6.3594	-0.09%
15-May-18	6.3695	6.334	6.3886	6.3276	0.54%
14-May-18	6.3354	6.3284	6.3673	6.3284	0.08%
11-May-18	6.3303	6.3232	6.3468	6.3178	0.03%
10-May-18	6.3284	6.3301	6.352	6.3223	-0.01%
9-May-18	6.3291	6.363	6.3673	6.3266	-0.49%
8-May-18	6.3601	6.3495	6.3697	6.3396	0.17%
7-May-18	6.3496	6.3566	6.3693	6.3301	-0.21%
4-May-18	6.363	6.3714	6.3805	6.3487	-0.09%
3-May-18	6.369	6.3659	6.3899	6.3506	0.03%
2-May-18	6.3669	6.3568	6.4037	6.3511	0.17%
1-May-18	6.3562	6.3907	6.3947	6.3517	-0.57%
30-Apr-18	6.3924	6.4086	6.4164	6.3834	-0.29%
27-Apr-18	6.4108	6.4059	6.4154	6.3876	0.07%
26-Apr-18	6.4064	6.4342	6.4426	6.4025	-0.43%
25-Apr-18	6.4341	6.4425	6.4451	6.4226	-0.13%
24-Apr-18	6.4425	6.4596	6.4649	6.4276	-0.25%
23-Apr-18	6.4585	6.4611	6.4718	6.4469	-0.03%
20-Apr-18	6.4605	6.4634	6.4798	6.4515	-0.06%
19-Apr-18	6.4643	6.4765	6.495	6.4557	-0.19%
18-Apr-18	6.4768	6.502	6.5081	6.4768	-0.40%
17-Apr-18	6.5027	6.5378	6.5556	6.49	-0.54%
16-Apr-18	6.5377	6.5165	6.556	6.5104	0.27%
13-Apr-18	6.5202	6.5339	6.5502	6.5133	-0.24%
12-Apr-18	6.5359	6.5463	6.5573	6.5202	-0.15%
11-Apr-18	6.5459	6.5663	6.5769	6.5322	-0.29%
10-Apr-18	6.5649	6.5959	6.6016	6.5601	-0.47%
9-Apr-18	6.5959	6.5695	6.6009	6.5606	0.35%
6-Apr-18	6.5731	6.5445	6.5841	6.5335	0.43%
5-Apr-18	6.5447	6.561	6.57	6.5407	-0.27%
4-Apr-18	6.5625	6.5578	6.5983	6.5537	0.04%
3-Apr-18	6.5602	6.5735	6.5949	6.5534	-0.20%
2-Apr-18	6.5736	6.5799	6.5961	6.5662	-0.05%
30-Mar-18	6.5772	6.5792	6.595	6.563	0.02%
29-Mar-18	6.5758	6.5831	6.5965	6.5597	-0.11%
28-Mar-18	6.583	6.6344	6.6399	6.5747	-0.80%
27-Mar-18	6.6361	6.633	6.6444	6.6052	0.03%
26-Mar-18	6.6339	6.6649	6.6776	6.6306	-0.51%
23-Mar-18	6.6681	6.6751	6.707	6.6528	-0.09%
22-Mar-18	6.6741	6.6582	6.6935	6.6569	0.24%
21-Mar-18	6.6581	6.6242	6.6672	6.6215	0.54%
20-Mar-18	6.6221	6.6558	6.6609	6.6214	-0.54%
19-Mar-18	6.6578	6.6455	6.6696	6.6307	0.08%
16-Mar-18	6.6524	6.6463	6.6719	6.6349	0.12%
15-Mar-18	6.6444	6.6828	6.6947	6.6395	-0.62%
14-Mar-18	6.6857	6.6963	6.7081	6.6623	-0.16%
13-Mar-18	6.6966	6.68	6.7066	6.6715	0.25%
12-Mar-18	6.68	6.662	6.6928	6.6514	0.34%
9-Mar-18	6.6574	6.6684	6.6762	6.6509	-0.15%
8-Mar-18	6.6677	6.7061	6.7222	6.662	-0.55%
7-Mar-18	6.7043	6.7088	6.7591	6.6986	-0.05%
6-Mar-18	6.7075	6.7548	6.7656	6.7025	-0.70%
5-Mar-18	6.7549	6.7676	6.7871	6.7481	-0.13%
2-Mar-18	6.7634	6.7514	6.7959	6.7331	0.19%
1-Mar-18	6.7504	6.7002	6.7568	6.6931	0.72%
28-Feb-18	6.7024	6.7305	6.7465	6.6945	-0.37%
27-Feb-18	6.7273	6.7287	6.7416	6.7081	-0.09%
26-Feb-18	6.7335	6.7679	6.7753	6.725	-0.46%
23-Feb-18	6.7648	6.809	6.8119	6.7616	-0.63%
22-Feb-18	6.8079	6.7588	6.8101	6.7523	0.70%
21-Feb-18	6.7609	6.7804	6.7941	6.7551	-0.30%
20-Feb-18	6.7815	6.8296	6.8355	6.7743	-0.74%
19-Feb-18	6.8322	6.8425	6.8543	6.811	-0.15%
16-Feb-18	6.8422	6.8852	6.9105	6.8347	-0.61%
15-Feb-18	6.8845	6.8312	6.8928	6.829	0.77%
14-Feb-18	6.8322	6.7829	6.8381	6.7673	0.72%
13-Feb-18	6.7832	6.7363	6.8049	6.7309	0.69%
12-Feb-18	6.7367	6.7008	6.7599	6.6986	0.58%
9-Feb-18	6.6981	6.7533	6.7634	6.6924	-0.91%
8-Feb-18	6.7596	6.6438	6.7641	6.641	1.74%
7-Feb-18	6.6442	6.7167	6.7253	6.6308	-1.02%
6-Feb-18	6.7129	6.7467	6.7688	6.6844	-0.59%
5-Feb-18	6.7526	6.7575	6.779	6.7072	-0.21%
2-Feb-18	6.7667	6.8008	6.8059	6.7418	-0.49%
1-Feb-18	6.7999	6.7497	6.8058	6.7403	0.71%
31-Jan-18	6.752	6.7694	6.7861	6.7291	-0.25%
30-Jan-18	6.769	6.7589	6.792	6.7474	0.13%
29-Jan-18	6.7599	6.7671	6.7854	6.7443	-0.13%
26-Jan-18	6.7689	6.7139	6.7791	6.7004	0.73%
25-Jan-18	6.7196	6.7378	6.8062	6.6919	-0.28%
24-Jan-18	6.7386	6.6887	6.7579	6.6845	0.76%
23-Jan-18	6.688	6.6611	6.6943	6.6467	0.43%
22-Jan-18	6.6593	6.6616	6.6776	6.6441	0.14%
19-Jan-18	6.6501	6.697	6.7168	6.6486	-0.68%
18-Jan-18	6.6955	6.6643	6.7058	6.6567	0.48%
17-Jan-18	6.6632	6.713	6.7291	6.6598	-0.78%
16-Jan-18	6.7153	6.6856	6.7265	6.6659	0.47%
15-Jan-18	6.6837	6.6757	6.7047	6.6391	0.16%
12-Jan-18	6.6731	6.6577	6.6745	6.6287	0.25%
11-Jan-18	6.6562	6.648	6.6745	6.6277	0.06%
10-Jan-18	6.6525	6.6385	6.6733	6.6276	0.19%
9-Jan-18	6.6399	6.652	6.6613	6.6318	-0.18%
8-Jan-18	6.6521	6.656	6.661	6.6407	-0.02%
5-Jan-18	6.6537	6.6612	6.6674	6.6293	-0.13%
4-Jan-18	6.6626	6.6552	6.67	6.6456	0.10%
3-Jan-18	6.6561	6.6828	6.6987	6.6371	-0.41%
2-Jan-18	6.6832	6.6803	6.6944	6.6666	0.09%
1-Jan-18	6.6769	6.6769	6.6789	6.6769	-0.01%
29-Dec-17	6.6779	6.6737	6.6841	6.6502	0.03%
28-Dec-17	6.6762	6.6475	6.6871	6.6429	0.43%
27-Dec-17	6.6478	6.6151	6.6505	6.6098	0.46%
26-Dec-17	6.6174	6.6158	6.6294	6.602	0.03%
25-Dec-17	6.6152	6.6459	6.6546	6.6142	-0.50%
22-Dec-17	6.6485	6.6629	6.6649	6.6337	-0.19%
21-Dec-17	6.6613	6.6646	6.6825	6.6448	-0.04%
20-Dec-17	6.6639	6.7062	6.7076	6.6543	-0.64%
19-Dec-17	6.7066	6.7114	6.7198	6.6855	-0.09%
18-Dec-17	6.7124	6.6736	6.7254	6.6656	0.59%
15-Dec-17	6.6727	6.6818	6.6937	6.6526	-0.13%
14-Dec-17	6.6817	6.7156	6.7231	6.6729	-0.48%
13-Dec-17	6.714	6.678	6.7229	6.6657	0.55%
12-Dec-17	6.6772	6.6711	6.6928	6.6631	0.07%
11-Dec-17	6.6727	6.6597	6.6882	6.6597	0.07%
8-Dec-17	6.6678	6.6552	6.6726	6.6312	0.17%
7-Dec-17	6.6566	6.683	6.6945	6.654	-0.38%
6-Dec-17	6.6823	6.7027	6.713	6.6749	-0.32%
5-Dec-17	6.7036	6.7214	6.7296	6.6941	-0.25%
4-Dec-17	6.7206	6.7617	6.7617	6.7084	-0.82%
1-Dec-17	6.7763	6.7233	6.7984	6.7021	0.79%
30-Nov-17	6.723	6.7143	6.7374	6.6964	0.15%
29-Nov-17	6.7127	6.7107	6.7209	6.6892	-0.02%
28-Nov-17	6.7138	6.7244	6.739	6.7055	-0.10%
27-Nov-17	6.7206	6.7388	6.7494	6.7178	-0.26%
24-Nov-17	6.7383	6.7041	6.7472	6.6979	0.47%
23-Nov-17	6.7069	6.7356	6.7397	6.7015	-0.37%
22-Nov-17	6.7321	6.6864	6.7375	6.6795	0.68%
21-Nov-17	6.6868	6.6755	6.6971	6.6688	0.14%
20-Nov-17	6.6777	6.7019	6.7217	6.6764	-0.38%
17-Nov-17	6.7031	6.6677	6.71	6.6655	0.49%
16-Nov-17	6.6701	6.7005	6.7156	6.6667	-0.47%
15-Nov-17	6.7019	6.709	6.7355	6.6823	-0.08%
14-Nov-17	6.7073	6.6638	6.7168	6.6589	0.63%
13-Nov-17	6.6651	6.6673	6.6847	6.6505	-0.07%
10-Nov-17	6.6695	6.6794	6.6904	6.6621	-0.16%
9-Nov-17	6.6803	6.6268	6.6932	6.6227	0.80%
8-Nov-17	6.6274	6.6405	6.6551	6.6234	-0.19%
7-Nov-17	6.64	6.649	6.6539	6.6215	-0.16%
6-Nov-17	6.6505	6.6407	6.6532	6.614	0.24%
3-Nov-17	6.6344	6.6137	6.6531	6.6105	0.31%
2-Nov-17	6.6136	6.5816	6.6418	6.5796	0.49%
1-Nov-17	6.5812	6.6498	6.6545	6.5779	-1.04%
31-Oct-17	6.6502	6.6835	6.6848	6.6354	-0.51%
30-Oct-17	6.684	6.6689	6.6886	6.6475	0.26%
27-Oct-17	6.6668	6.6567	6.6733	6.6274	0.13%
26-Oct-17	6.6579	6.7074	6.7175	6.6559	-0.75%
25-Oct-17	6.7085	6.6968	6.7275	6.6873	0.19%
24-Oct-17	6.6955	6.7415	6.7489	6.6941	-0.68%
23-Oct-17	6.7411	6.7227	6.7464	6.7111	0.22%
20-Oct-17	6.7261	6.7751	6.78	6.7166	-0.73%
19-Oct-17	6.7756	6.7511	6.7961	6.7477	0.35%
18-Oct-17	6.7517	6.77	6.7783	6.7373	-0.26%
17-Oct-17	6.7694	6.7565	6.7812	6.7481	0.21%
16-Oct-17	6.7553	6.752	6.774	6.7371	0.05%
13-Oct-17	6.7518	6.7527	6.7777	6.7419	-0.04%
12-Oct-17	6.7542	6.7689	6.7901	6.7478	-0.23%
11-Oct-17	6.7697	6.7416	6.7831	6.74	0.45%
10-Oct-17	6.7393	6.7603	6.7728	6.7217	-0.34%
9-Oct-17	6.7625	6.804	6.8087	6.7531	-0.59%
6-Oct-17	6.8027	6.8007	6.8103	6.7633	0.02%
5-Oct-17	6.801	6.8219	6.8303	6.792	-0.33%
4-Oct-17	6.8233	6.8324	6.8528	6.8149	-0.14%
3-Oct-17	6.8331	6.8268	6.8401	6.7982	0.11%
2-Oct-17	6.8258	6.8708	6.873	6.8201	-0.67%
29-Sep-17	6.872	6.8637	6.882	6.8361	0.04%
28-Sep-17	6.8691	6.8354	6.8727	6.8315	0.53%
27-Sep-17	6.8331	6.852	6.8556	6.7975	-0.29%
26-Sep-17	6.8532	6.8506	6.8605	6.8198	0.04%
25-Sep-17	6.8507	6.7898	6.8649	6.7854	0.74%
22-Sep-17	6.8002	6.7858	6.8155	6.7836	0.18%
21-Sep-17	6.7881	6.7771	6.8049	6.7633	0.13%
20-Sep-17	6.779	6.8407	6.857	6.7657	-0.87%
19-Sep-17	6.8388	6.8388	6.8716	6.8232	0.02%
18-Sep-17	6.8374	6.8161	6.8573	6.8117	0.16%
15-Sep-17	6.8263	6.805	6.841	6.7856	0.29%
14-Sep-17	6.8068	6.7852	6.8115	6.7609	0.31%
13-Sep-17	6.7856	6.8084	6.817	6.773	-0.30%
12-Sep-17	6.806	6.8254	6.851	6.7939	-0.33%
11-Sep-17	6.8288	6.8457	6.8822	6.8231	-0.49%
8-Sep-17	6.8625	6.8246	6.8669	6.8063	0.57%
7-Sep-17	6.8236	6.8224	6.8362	6.8011	0.03%
6-Sep-17	6.8214	6.8415	6.8624	6.8079	-0.34%
5-Sep-17	6.8447	6.8161	6.8584	6.8069	0.45%
4-Sep-17	6.8141	6.8329	6.8409	6.8016	0.22%
1-Sep-17	6.7992	6.8766	6.8838	6.7942	-1.10%
31-Aug-17	6.8745	6.8413	6.8781	6.8189	0.45%
30-Aug-17	6.8434	6.905	6.913	6.8357	-0.88%
29-Aug-17	6.904	6.9207	6.9949	6.8996	-0.20%
28-Aug-17	6.9179	6.965	6.9658	6.9143	-0.46%
25-Aug-17	6.95	6.9021	6.9623	6.8894	0.71%
24-Aug-17	6.9008	6.9026	6.9259	6.8855	0.04%
23-Aug-17	6.8982	6.8844	6.9075	6.8688	0.25%
22-Aug-17	6.8812	6.9294	6.9316	6.8756	-0.69%
21-Aug-17	6.9289	6.9153	6.944	6.8902	0.23%
18-Aug-17	6.9132	6.9314	6.9564	6.8982	-0.28%
17-Aug-17	6.9327	6.9287	6.9507	6.8837	0.05%
16-Aug-17	6.9289	6.8748	6.9368	6.8554	0.81%
15-Aug-17	6.8731	6.8633	6.8849	6.8438	0.15%
14-Aug-17	6.8626	6.9252	6.9288	6.8541	-0.95%
11-Aug-17	6.9287	6.9086	6.9563	6.905	0.33%
10-Aug-17	6.9058	6.9249	6.9306	6.8755	-0.29%
9-Aug-17	6.9257	6.8849	6.952	6.8799	0.62%
8-Aug-17	6.883	6.9055	6.9141	6.8611	-0.35%
7-Aug-17	6.9071	6.9168	6.9257	6.8959	-0.13%
4-Aug-17	6.9164	6.9345	6.9491	6.8907	-0.28%
3-Aug-17	6.9355	6.9242	6.9498	6.9161	0.17%
2-Aug-17	6.9237	6.9579	6.9711	6.9173	-0.48%
1-Aug-17	6.9568	6.9568	6.9753	6.9387	0.00%
31-Jul-17	6.9565	6.954	6.9806	6.9268	0.03%
28-Jul-17	6.9544	6.9867	6.9991	6.932	-0.49%
27-Jul-17	6.9883	7.1044	7.1104	6.9789	-1.61%
26-Jul-17	7.103	7.0881	7.1112	7.0376	0.22%
25-Jul-17	7.0877	7.1311	7.1398	7.0855	-0.62%
24-Jul-17	7.132	7.1588	7.1671	7.1259	-0.33%
21-Jul-17	7.1555	7.1044	7.1699	7.0953	0.69%
20-Jul-17	7.1063	7.0681	7.1242	7.0363	0.57%
19-Jul-17	7.0659	7.0641	7.0907	7.0605	0.01%
18-Jul-17	7.0653	7.0329	7.0828	7.0264	0.46%
17-Jul-17	7.0327	7.0285	7.0538	7.0142	0.00%
14-Jul-17	7.0325	7.0143	7.0361	6.9938	0.27%
13-Jul-17	7.0135	7.0307	7.0491	7.0019	-0.26%
12-Jul-17	7.0317	7.0578	7.0693	7.0244	-0.38%
11-Jul-17	7.0584	7.0469	7.0694	7.0139	0.19%
10-Jul-17	7.0453	7.059	7.0655	7.0315	-0.21%
7-Jul-17	7.0601	7.0815	7.0861	7.0456	-0.29%
6-Jul-17	7.0804	7.0553	7.0849	7.0451	0.35%
5-Jul-17	7.0555	7.0427	7.0595	7.0203	0.17%
4-Jul-17	7.0434	7.0587	7.0675	7.0403	-0.20%
3-Jul-17	7.0575	7.0723	7.0846	7.0518	-0.26%
30-Jun-17	7.0759	7.0994	7.1045	7.0641	-0.34%
29-Jun-17	7.1001	7.0878	7.1024	7.0667	0.20%
28-Jun-17	7.0861	7.0922	7.0982	7.0488	-0.10%
27-Jun-17	7.0935	7.035	7.1031	7.0106	0.82%
26-Jun-17	7.0357	7.0499	7.0637	7.0251	-0.23%
23-Jun-17	7.0518	7.0328	7.0658	7.0278	0.27%
22-Jun-17	7.0328	7.0235	7.0371	7.013	0.14%
21-Jun-17	7.0229	7.0046	7.0252	7.0003	0.27%
20-Jun-17	7.0039	6.9882	7.0193	6.9817	0.18%
19-Jun-17	6.9912	6.997	7.0321	6.9875	-0.03%
16-Jun-17	6.9936	6.9778	7.0065	6.9756	0.18%
15-Jun-17	6.9813	6.993	7.0023	6.9642	-0.18%
14-Jun-17	6.9942	7.021	7.0461	6.977	-0.34%
13-Jun-17	7.018	7.0165	7.0366	7.0065	0.01%
12-Jun-17	7.0171	7.0123	7.0316	7.0092	0.09%
9-Jun-17	7.0111	7.0283	7.0385	6.9873	-0.28%
8-Jun-17	7.0305	7.0411	7.0528	7.011	-0.17%
7-Jun-17	7.0422	7.0649	7.0686	7.0238	-0.29%
6-Jun-17	7.0629	7.0519	7.0689	7.0378	0.20%
5-Jun-17	7.0486	7.0675	7.0741	7.0421	-0.43%
2-Jun-17	7.0789	7.0047	7.0796	7.0034	1.01%
1-Jun-17	7.0078	7.0424	7.0483	7.0042	-0.41%
31-May-17	7.0366	7.0313	7.046	6.9906	0.04%
30-May-17	7.0335	7.0098	7.0408	6.9883	0.32%
29-May-17	7.0112	7.0285	7.0465	7.0112	-0.34%
26-May-17	7.0353	7.0605	7.0769	7.0231	-0.35%
25-May-17	7.0598	7.0793	7.0884	7.0526	-0.28%
24-May-17	7.0796	7.0583	7.0825	7.0478	0.30%
23-May-17	7.0587	7.0722	7.1031	7.0551	-0.21%
22-May-17	7.0738	7.0697	7.1084	7.0587	-0.09%
19-May-17	7.0804	7.0306	7.0804	7.0263	0.71%
18-May-17	7.0306	7.0254	7.0601	7.0112	0.01%
17-May-17	7.0296	6.9865	7.0481	6.9844	0.65%
16-May-17	6.9844	6.9162	6.9944	6.9134	0.97%
15-May-17	6.9173	6.8933	6.9243	6.8872	0.32%
12-May-17	6.8949	6.85	6.9066	6.8415	0.65%
11-May-17	6.8502	6.8422	6.8659	6.8343	0.12%
10-May-17	6.8423	6.8574	6.8652	6.8369	-0.22%
9-May-17	6.8574	6.913	6.9226	6.8445	-0.79%
8-May-17	6.9121	6.973	6.9956	6.91	-1.17%
5-May-17	6.994	6.992	6.9975	6.9671	0.03%
4-May-17	6.992	6.9332	6.9934	6.9263	0.81%
3-May-17	6.9357	6.9561	6.9718	6.9329	-0.27%
2-May-17	6.9543	6.9166	6.9572	6.9139	0.51%
1-May-17	6.9191	6.9323	6.9442	6.917	-0.11%
28-Apr-17	6.9268	6.9409	6.9733	6.9219	-0.17%
27-Apr-17	6.9388	6.9418	6.954	6.9217	-0.01%
26-Apr-17	6.9398	6.9276	6.9437	6.9135	0.15%
25-Apr-17	6.9291	6.9161	6.9444	6.907	0.21%
24-Apr-17	6.9145	6.9492	6.9591	6.8972	0.00%
21-Apr-17	6.9146	6.8887	6.9146	6.8826	0.34%
20-Apr-17	6.8912	6.8986	6.927	6.8877	-0.11%
19-Apr-17	6.8987	6.9063	6.9194	6.8931	-0.13%
18-Apr-17	6.9078	6.8523	6.9127	6.8496	0.82%
17-Apr-17	6.8514	6.8605	6.8728	6.846	0.05%
14-Apr-17	6.8481	6.847	6.8697	6.8441	0.00%
13-Apr-17	6.8483	6.8719	6.8815	6.8412	-0.32%
12-Apr-17	6.8702	6.8392	6.8764	6.8287	0.43%
11-Apr-17	6.841	6.8436	6.8634	6.8328	-0.04%
10-Apr-17	6.8438	6.8408	6.8563	6.8308	0.07%
7-Apr-17	6.8388	6.8637	6.8842	6.8335	-0.37%
6-Apr-17	6.8641	6.8599	6.8825	6.8571	0.04%
5-Apr-17	6.8612	6.8723	6.8871	6.84	-0.18%
4-Apr-17	6.8734	6.8761	6.8796	6.8604	-0.03%
3-Apr-17	6.8758	6.8689	6.8834	6.8614	0.14%
31-Mar-17	6.8659	6.8812	6.9005	6.8659	-0.22%
30-Mar-17	6.8808	6.9127	6.9253	6.878	-0.47%
29-Mar-17	6.9135	6.9327	6.954	6.9052	-0.27%
28-Mar-17	6.9325	6.9695	7.0004	6.9242	-0.57%
27-Mar-17	6.9722	6.9544	7.0075	6.9537	0.41%
24-Mar-17	6.9434	6.9341	6.9616	6.9216	0.16%
23-Mar-17	6.9326	6.9415	6.9513	6.9282	-0.15%
22-Mar-17	6.9432	6.9302	6.9683	6.9235	0.20%
21-Mar-17	6.9292	6.9173	6.9411	6.9056	0.17%
20-Mar-17	6.9175	6.916	6.9397	6.9097	0.07%
17-Mar-17	6.9127	6.9223	6.9486	6.9079	-0.15%
16-Mar-17	6.9229	6.9141	6.9347	6.8908	0.15%
15-Mar-17	6.9126	6.8447	6.9251	6.8353	0.98%
14-Mar-17	6.8458	6.864	6.871	6.8384	-0.28%
13-Mar-17	6.8651	6.8267	6.8732	6.8267	0.45%
10-Mar-17	6.8343	6.8278	6.8567	6.8149	0.08%
9-Mar-17	6.8287	6.8091	6.8489	6.8012	0.23%
8-Mar-17	6.813	6.8126	6.8267	6.8034	0.04%
7-Mar-17	6.8106	6.8109	6.8311	6.7829	-0.07%
6-Mar-17	6.8155	6.8357	6.8482	6.8083	-0.43%
3-Mar-17	6.8448	6.7979	6.8455	6.7918	0.67%
2-Mar-17	6.7995	6.8191	6.8251	6.7881	-0.32%
1-Mar-17	6.8212	6.8293	6.8396	6.7931	-0.10%
28-Feb-17	6.8281	6.8061	6.8622	6.7981	0.26%
27-Feb-17	6.8102	6.8153	6.84	6.8014	-0.10%
24-Feb-17	6.8172	6.8238	6.8533	6.8125	-0.09%
23-Feb-17	6.8235	6.8106	6.833	6.8033	0.24%
22-Feb-17	6.8069	6.8148	6.8274	6.7802	-0.16%
21-Feb-17	6.8179	6.8605	6.8626	6.811	-0.60%
20-Feb-17	6.8593	6.8508	6.8702	6.8408	0.17%
17-Feb-17	6.8477	6.8717	6.8905	6.8415	-0.38%
16-Feb-17	6.8736	6.8316	6.8757	6.8241	0.57%
15-Feb-17	6.8349	6.8246	6.845	6.7904	0.13%
14-Feb-17	6.8258	6.8405	6.8558	6.8103	-0.25%
13-Feb-17	6.8431	6.8609	6.8688	6.8323	-0.27%
10-Feb-17	6.8613	6.8567	6.875	6.8373	0.06%
9-Feb-17	6.857	6.9092	6.9189	6.8536	-0.76%
8-Feb-17	6.9096	6.8995	6.9214	6.873	0.13%
7-Feb-17	6.9005	6.9227	6.9339	6.8807	-0.37%
6-Feb-17	6.9261	6.9108	6.9317	6.8871	0.08%
3-Feb-17	6.9208	6.9314	6.939	6.8774	-0.16%
2-Feb-17	6.9322	6.9267	6.9751	6.9231	0.04%
1-Feb-17	6.9295	6.9532	6.9638	6.9078	-0.38%
31-Jan-17	6.9558	6.9131	6.979	6.9035	0.59%
30-Jan-17	6.9149	6.8845	6.9273	6.8495	0.47%
27-Jan-17	6.8827	6.8868	6.9082	6.8656	0.01%
26-Jan-17	6.8823	6.8909	6.9065	6.8631	-0.07%
25-Jan-17	6.8871	6.851	6.9036	6.8422	0.51%
24-Jan-17	6.8521	6.8818	6.8845	6.8446	-0.38%
23-Jan-17	6.878	6.8502	6.8802	6.8395	0.21%
20-Jan-17	6.8638	6.833	6.8706	6.8143	0.51%
19-Jan-17	6.8289	6.7897	6.84	6.781	0.59%
18-Jan-17	6.7888	6.8426	6.8509	6.7835	-0.81%
17-Jan-17	6.844	6.8285	6.8611	6.8164	0.40%
16-Jan-17	6.8167	6.8301	6.843	6.8064	-0.32%
13-Jan-17	6.8383	6.8208	6.8743	6.812	0.32%
12-Jan-17	6.8168	6.8463	6.8642	6.8162	-0.37%
11-Jan-17	6.8419	6.8056	6.8697	6.7671	0.52%
10-Jan-17	6.8068	6.8309	6.8556	6.8008	-0.40%
9-Jan-17	6.8343	6.8018	6.8424	6.7958	0.56%
6-Jan-17	6.7963	6.8252	6.864	6.7956	-0.39%
5-Jan-17	6.8232	6.7934	6.8312	6.7398	0.43%
4-Jan-17	6.7942	6.7752	6.8014	6.7531	0.27%
3-Jan-17	6.776	6.7863	6.8163	6.7347	-0.14%
2-Jan-17	6.7852	6.8025	6.8285	6.7779	-0.50%
30-Dec-16	6.8195	6.7985	6.9118	6.7945	0.29%
29-Dec-16	6.7999	6.764	6.8159	6.7613	0.48%
28-Dec-16	6.7671	6.7585	6.7789	6.7402	0.07%
27-Dec-16	6.7625	6.768	6.7766	6.7527	-0.04%
26-Dec-16	6.7649	6.7674	6.7865	6.7603	-0.02%
23-Dec-16	6.7661	6.78	6.7897	6.7569	-0.15%
22-Dec-16	6.7763	6.7603	6.8041	6.7543	0.23%
21-Dec-16	6.761	6.7523	6.7914	6.7444	0.09%
20-Dec-16	6.755	6.7729	6.7815	6.7354	-0.21%
19-Dec-16	6.7691	6.7754	6.8082	6.7619	-0.21%
16-Dec-16	6.7832	6.7466	6.8004	6.7329	0.61%
15-Dec-16	6.742	6.7657	6.7922	6.7108	-0.38%
14-Dec-16	6.7676	6.8185	6.8482	6.7511	-0.76%
13-Dec-16	6.8192	6.8178	6.8349	6.8023	0.05%
12-Dec-16	6.8155	6.7852	6.8251	6.7725	0.44%
9-Dec-16	6.7855	6.7722	6.8049	6.7562	0.24%
8-Dec-16	6.7692	6.8311	6.8638	6.7585	-0.87%
7-Dec-16	6.8289	6.8151	6.8404	6.8037	0.23%
6-Dec-16	6.8129	6.8316	6.8459	6.7988	-0.35%
5-Dec-16	6.8369	6.8201	6.8505	6.7619	0.42%
2-Dec-16	6.8082	6.8129	6.8388	6.8028	-0.13%
1-Dec-16	6.817	6.7708	6.8197	6.7582	0.73%
30-Nov-16	6.7678	6.8167	6.824	6.7466	-0.72%
29-Nov-16	6.8167	6.8173	6.8294	6.7786	-0.04%
28-Nov-16	6.8194	6.8286	6.8523	6.7933	-0.12%
25-Nov-16	6.8277	6.8026	6.8501	6.7893	0.35%
24-Nov-16	6.8036	6.8082	6.8211	6.7856	-0.03%
23-Nov-16	6.8056	6.814	6.838	6.7896	-0.11%
22-Nov-16	6.813	6.835	6.8479	6.7962	-0.29%
21-Nov-16	6.8327	6.8188	6.8476	6.8087	0.18%
18-Nov-16	6.8201	6.8309	6.8485	6.8053	-0.14%
17-Nov-16	6.8297	6.8658	6.88	6.8202	-0.55%
16-Nov-16	6.8674	6.8453	6.8837	6.8331	0.30%
15-Nov-16	6.8472	6.8616	6.9005	6.8355	-0.18%
14-Nov-16	6.8598	6.8932	6.8986	6.8414	-0.46%
11-Nov-16	6.8918	6.8953	6.9305	6.8813	0.00%
10-Nov-16	6.8915	6.8882	6.9197	6.8704	0.05%
9-Nov-16	6.8878	6.9415	7.0776	6.8801	-0.76%
8-Nov-16	6.9404	6.9601	6.9747	6.9312	-0.23%
7-Nov-16	6.9561	6.9692	6.9692	6.8995	-0.28%
4-Nov-16	6.9755	6.9478	6.9834	6.9321	0.43%
3-Nov-16	6.9455	6.945	6.9787	6.9307	0.04%
2-Nov-16	6.9424	6.9384	6.9797	6.9285	0.08%
1-Nov-16	6.9371	6.8505	6.9558	6.8393	1.26%
31-Oct-16	6.8505	6.8634	6.871	6.8366	-0.09%
28-Oct-16	6.8568	6.8297	6.8804	6.8134	0.41%
27-Oct-16	6.8289	6.8195	6.8476	6.8079	0.19%
26-Oct-16	6.8162	6.8175	6.8362	6.7995	-0.04%
25-Oct-16	6.819	6.8233	6.8313	6.7824	0.00%
24-Oct-16	6.8191	6.8076	6.837	6.7961	0.12%
21-Oct-16	6.811	6.7962	6.8158	6.7819	0.25%
20-Oct-16	6.7943	6.812	6.8476	6.7889	-0.29%
19-Oct-16	6.8139	6.8067	6.8228	6.7964	0.06%
18-Oct-16	6.8097	6.8135	6.8352	6.7975	-0.02%
17-Oct-16	6.8114	6.8006	6.8252	6.789	0.23%
14-Oct-16	6.7961	6.8179	6.825	6.7886	-0.37%
13-Oct-16	6.8216	6.7831	6.8243	6.7721	0.58%
12-Oct-16	6.7821	6.793	6.8065	6.7742	-0.24%
11-Oct-16	6.7985	6.8235	6.8369	6.7862	-0.42%
10-Oct-16	6.827	6.8129	6.8601	6.8018	0.02%
7-Oct-16	6.8258	6.7942	6.8335	6.7694	0.33%
6-Oct-16	6.8032	6.8437	6.8542	6.7873	-0.66%
5-Oct-16	6.8487	6.8074	6.8549	6.8018	0.49%
4-Oct-16	6.8155	6.8486	6.8617	6.7811	-0.55%
3-Oct-16	6.8532	6.8535	6.8815	6.8374	-0.20%
30-Sep-16	6.867	6.896	6.9184	6.8316	-0.49%
29-Sep-16	6.9008	6.8666	6.9166	6.8555	0.38%
28-Sep-16	6.8745	6.8662	6.8896	6.8474	0.06%
27-Sep-16	6.8701	6.8781	6.9035	6.8513	-0.15%
26-Sep-16	6.8802	6.8625	6.9071	6.8618	0.15%
23-Sep-16	6.8697	6.8747	6.8848	6.8414	-0.15%
22-Sep-16	6.8802	6.8461	6.9099	6.8349	0.42%
21-Sep-16	6.8513	6.8096	6.866	6.7926	0.56%
20-Sep-16	6.8134	6.7989	6.8376	6.7913	0.12%
19-Sep-16	6.8049	6.8068	6.8193	6.7901	0.01%
16-Sep-16	6.8043	6.8607	6.8722	6.7902	-0.90%
15-Sep-16	6.8663	6.8516	6.8847	6.8242	0.15%
14-Sep-16	6.8557	6.8361	6.8789	6.811	0.23%
13-Sep-16	6.8401	6.8677	6.8853	6.8208	-0.48%
12-Sep-16	6.8733	6.8364	6.8938	6.8355	0.40%
9-Sep-16	6.8458	6.8503	6.8796	6.8266	-0.09%
8-Sep-16	6.852	6.8639	6.9035	6.8391	-0.26%
7-Sep-16	6.87	6.88	6.8906	6.8568	-0.22%
6-Sep-16	6.8849	6.8098	6.8898	6.8022	1.05%
5-Sep-16	6.8132	6.8063	6.8369	6.7997	0.04%
2-Sep-16	6.8102	6.8033	6.8583	6.7981	0.05%
1-Sep-16	6.807	6.7862	6.8209	6.7543	0.27%
31-Aug-16	6.7886	6.785	6.8066	6.7676	-0.04%
30-Aug-16	6.7912	6.8221	6.8366	6.7767	-0.51%
29-Aug-16	6.8262	6.8183	6.8393	6.8072	0.22%
26-Aug-16	6.8109	6.8739	6.9313	6.8044	-1.02%
25-Aug-16	6.8811	6.8798	6.9104	6.8661	-0.08%
24-Aug-16	6.8866	6.8857	6.9157	6.868	-0.11%
23-Aug-16	6.8942	6.9036	6.9294	6.88	-0.24%
22-Aug-16	6.9106	6.9236	6.937	6.8954	-0.18%
19-Aug-16	6.9231	6.945	6.9572	6.9142	-0.38%
18-Aug-16	6.9495	6.8898	6.9553	6.8805	0.77%
17-Aug-16	6.8961	6.8842	6.9162	6.8613	0.09%
16-Aug-16	6.8896	6.8191	6.9007	6.8086	0.97%
15-Aug-16	6.8236	6.7955	6.8366	6.7927	0.21%
12-Aug-16	6.8094	6.7925	6.8337	6.7806	0.24%
11-Aug-16	6.7934	6.8004	6.8369	6.7813	-0.20%
10-Aug-16	6.8071	6.7784	6.8148	6.7639	0.37%
9-Aug-16	6.7818	6.7776	6.7887	6.7619	0.03%
8-Aug-16	6.7801	6.7846	6.8081	6.7617	-0.11%
5-Aug-16	6.7874	6.8111	6.8362	6.7632	-0.45%
4-Aug-16	6.8178	6.8118	6.8391	6.8007	0.01%
3-Aug-16	6.8173	6.8663	6.8776	6.8027	-0.81%
2-Aug-16	6.8733	6.8532	6.8872	6.8426	0.19%
1-Aug-16	6.8604	6.8438	6.8761	6.8333	0.19%
29-Jul-16	6.8476	6.782	6.8902	6.7709	0.92%
28-Jul-16	6.785	6.762	6.7993	6.7469	0.30%
27-Jul-16	6.7647	6.7167	6.7682	6.6961	0.62%
26-Jul-16	6.7231	6.7704	6.793	6.7133	-0.76%
25-Jul-16	6.7744	6.753	6.7843	6.7434	0.14%
22-Jul-16	6.7647	6.7676	6.7857	6.7422	-0.11%
21-Jul-16	6.7723	6.7585	6.7854	6.7334	0.11%
20-Jul-16	6.7651	6.7874	6.7948	6.7336	-0.44%
19-Jul-16	6.7949	6.8179	6.8275	6.7727	-0.44%
18-Jul-16	6.8247	6.7994	6.8336	6.7911	0.27%
15-Jul-16	6.8065	6.8095	6.8373	6.7837	-0.11%
14-Jul-16	6.814	6.7815	6.8498	6.7733	0.42%
13-Jul-16	6.7857	6.759	6.8117	6.7481	0.32%
12-Jul-16	6.7643	6.8067	6.8307	6.7522	-0.68%
11-Jul-16	6.8104	6.7972	6.8205	6.7814	0.14%
8-Jul-16	6.8012	6.8285	6.8506	6.773	-0.40%
7-Jul-16	6.8285	6.8608	6.8663	6.8111	-0.53%
6-Jul-16	6.865	6.8342	6.8749	6.818	0.39%
5-Jul-16	6.8383	6.8544	6.8868	6.8265	-0.33%
4-Jul-16	6.8612	6.833	6.8732	6.8211	0.33%
1-Jul-16	6.8386	6.8058	6.8595	6.7912	0.41%
30-Jun-16	6.8108	6.7676	6.8359	6.7614	0.54%
29-Jun-16	6.7743	6.764	6.7965	6.7587	0.08%
28-Jun-16	6.7686	6.79	6.8182	6.751	-0.43%
27-Jun-16	6.7977	6.793	6.8404	6.7658	-0.05%
24-Jun-16	6.8013	6.8572	6.8863	6.7306	-0.92%
23-Jun-16	6.8642	6.8561	6.9057	6.8415	0.03%
22-Jun-16	6.8622	6.8439	6.8874	6.8368	0.19%
21-Jun-16	6.8492	6.8337	6.8806	6.8259	0.21%
20-Jun-16	6.8347	6.8486	6.8736	6.8231	-0.42%
17-Jun-16	6.8633	6.8275	6.8754	6.8062	0.48%
16-Jun-16	6.8304	6.8412	6.8727	6.7959	-0.24%
15-Jun-16	6.8468	6.8406	6.8632	6.8058	-0.02%
14-Jun-16	6.8479	6.821	6.8571	6.8133	0.28%
13-Jun-16	6.8287	6.7955	6.8431	6.7884	0.39%
10-Jun-16	6.8025	6.7983	6.8271	6.7877	0.00%
9-Jun-16	6.8028	6.8348	6.8539	6.7892	-0.57%
8-Jun-16	6.8416	6.8037	6.8532	6.7974	0.49%
7-Jun-16	6.8085	6.7591	6.8178	6.7473	0.67%
6-Jun-16	6.763	6.719	6.781	6.7052	0.55%
3-Jun-16	6.7263	6.6419	6.7338	6.6349	1.16%
2-Jun-16	6.6494	6.6499	6.6809	6.6366	-0.06%
1-Jun-16	6.6535	6.6208	6.6721	6.6109	0.43%
31-May-16	6.6253	6.6314	6.6577	6.6079	-0.15%
30-May-16	6.635	6.5945	6.6409	6.5905	0.56%
27-May-16	6.5982	6.6215	6.6346	6.5898	-0.45%
26-May-16	6.6279	6.608	6.6427	6.5987	0.25%
25-May-16	6.6116	6.5948	6.6297	6.5901	0.15%
24-May-16	6.6014	6.6195	6.6315	6.5908	-0.35%
23-May-16	6.6246	6.6026	6.632	6.5993	0.16%
20-May-16	6.6139	6.6041	6.6205	6.5918	0.08%
19-May-16	6.6084	6.6171	6.6416	6.5948	-0.17%
18-May-16	6.6196	6.6412	6.6732	6.611	-0.45%
17-May-16	6.6494	6.663	6.6955	6.6378	-0.30%
16-May-16	6.6692	6.6911	6.7021	6.6575	-0.40%
13-May-16	6.696	6.7113	6.7264	6.6738	-0.29%
12-May-16	6.7158	6.6835	6.745	6.6697	0.45%
11-May-16	6.6856	6.6718	6.705	6.6629	0.10%
10-May-16	6.6789	6.7051	6.7241	6.667	-0.47%
9-May-16	6.7102	6.6855	6.7293	6.6697	0.39%
6-May-16	6.6839	6.7175	6.737	6.6697	-0.54%
5-May-16	6.7205	6.7806	6.7957	6.7036	-0.90%
4-May-16	6.7816	6.7987	6.8212	6.7742	-0.36%
3-May-16	6.8062	6.7803	6.8571	6.7689	0.34%
2-May-16	6.7834	6.7506	6.7919	6.7365	0.56%
29-Apr-16	6.7459	6.6951	6.7733	6.6882	0.71%
28-Apr-16	6.6982	6.6831	6.7141	6.6716	0.16%
27-Apr-16	6.6876	6.6631	6.7118	6.653	0.26%
26-Apr-16	6.67	6.653	6.6988	6.6421	0.16%
25-Apr-16	6.6595	6.6426	6.6752	6.6324	0.24%
22-Apr-16	6.6434	6.6417	6.6651	6.6317	-0.04%
21-Apr-16	6.6461	6.6477	6.7123	6.6363	-0.15%
20-Apr-16	6.6562	6.7094	6.7412	6.6408	-0.86%
19-Apr-16	6.7139	6.7106	6.7414	6.7016	-0.03%
18-Apr-16	6.7156	6.6939	6.7304	6.6863	0.34%
15-Apr-16	6.6928	6.7008	6.7165	6.6765	-0.17%
14-Apr-16	6.7042	6.6951	6.729	6.6847	0.06%
13-Apr-16	6.7001	6.7692	6.7729	6.6895	-1.01%
12-Apr-16	6.7684	6.7644	6.8079	6.7378	-0.04%
11-Apr-16	6.771	6.7766	6.8047	6.7581	-0.06%
8-Apr-16	6.7751	6.7565	6.7973	6.7431	0.18%
7-Apr-16	6.7632	6.7733	6.7944	6.7431	-0.26%
6-Apr-16	6.7806	6.7719	6.8005	6.7331	0.09%
5-Apr-16	6.7746	6.7496	6.7854	6.734	0.28%
4-Apr-16	6.7555	6.7545	6.769	6.7321	-0.16%
1-Apr-16	6.7661	6.7013	6.7739	6.6944	0.90%
31-Mar-16	6.7055	6.6979	6.7438	6.6823	0.09%
30-Mar-16	6.6996	6.7249	6.7452	6.6882	-0.45%
29-Mar-16	6.7296	6.6767	6.7401	6.6592	0.70%
28-Mar-16	6.6826	6.663	6.6988	6.6515	0.26%
25-Mar-16	6.6653	6.6732	6.6858	6.6474	-0.18%
24-Mar-16	6.6776	6.6648	6.69	6.6532	0.10%
23-Mar-16	6.671	6.6663	6.6915	6.6461	-0.02%
22-Mar-16	6.6723	6.681	6.7059	6.6567	-0.20%
21-Mar-16	6.6859	6.6634	6.7058	6.6573	0.23%
18-Mar-16	6.6704	6.6899	6.7104	6.6593	-0.32%
17-Mar-16	6.6915	6.6724	6.7138	6.6311	0.24%
16-Mar-16	6.6756	6.5914	6.6899	6.5701	1.16%
15-Mar-16	6.599	6.5807	6.6151	6.5693	0.23%
14-Mar-16	6.5836	6.607	6.6159	6.5677	-0.30%
11-Mar-16	6.6036	6.6054	6.6284	6.5639	-0.05%
10-Mar-16	6.607	6.5249	6.6366	6.4569	1.15%
9-Mar-16	6.532	6.5272	6.5523	6.4849	0.05%
8-Mar-16	6.5289	6.5417	6.5736	6.5181	-0.28%
7-Mar-16	6.5472	6.5432	6.5597	6.502	-0.01%
4-Mar-16	6.548	6.5799	6.5938	6.5194	-0.46%
3-Mar-16	6.5781	6.5709	6.6067	6.5443	0.08%
2-Mar-16	6.5726	6.5658	6.5826	6.5388	0.05%
1-Mar-16	6.5692	6.5617	6.581	6.5354	0.08%
29-Feb-16	6.5639	6.5587	6.5901	6.5246	0.04%
26-Feb-16	6.5614	6.5946	6.6259	6.5416	-0.55%
25-Feb-16	6.5975	6.5989	6.618	6.5579	-0.12%
24-Feb-16	6.6051	6.5803	6.6297	6.5578	0.31%
23-Feb-16	6.585	6.5184	6.5983	6.5112	0.95%
22-Feb-16	6.5231	6.5814	6.6028	6.5119	-0.96%
19-Feb-16	6.5862	6.5583	6.599	6.5369	0.35%
18-Feb-16	6.5634	6.5737	6.5881	6.532	-0.22%
17-Feb-16	6.5782	6.5845	6.6265	6.5604	-0.20%
16-Feb-16	6.5917	6.5752	6.6204	6.5692	0.17%
15-Feb-16	6.5804	6.7236	6.7364	6.5599	-2.17%
12-Feb-16	6.7266	6.7547	6.7709	6.7072	-0.45%
11-Feb-16	6.7567	6.7464	6.8042	6.7264	0.08%
10-Feb-16	6.7511	6.7513	6.7699	6.6867	-0.09%
9-Feb-16	6.7574	6.6535	6.7838	6.6448	1.47%
8-Feb-16	6.6598	6.6227	6.6828	6.5842	0.39%
5-Feb-16	6.6336	6.6067	6.6521	6.5754	0.37%
4-Feb-16	6.609	6.5457	6.619	6.5221	0.91%
3-Feb-16	6.5495	6.4537	6.5855	6.4473	1.39%
2-Feb-16	6.4596	6.4457	6.4716	6.4289	0.14%
1-Feb-16	6.4504	6.4274	6.482	6.4117	0.37%
29-Jan-16	6.4269	6.4811	6.492	6.4055	-0.92%
28-Jan-16	6.4866	6.475	6.5057	6.4534	0.11%
27-Jan-16	6.4793	6.4695	6.4962	6.4502	0.11%
26-Jan-16	6.4725	6.4939	6.5069	6.4479	-0.36%
25-Jan-16	6.4962	6.4733	6.5007	6.4657	0.33%
22-Jan-16	6.4748	6.5304	6.5377	6.4644	-0.87%
21-Jan-16	6.5316	6.5447	6.5739	6.4807	-0.25%
20-Jan-16	6.5482	6.5514	6.5877	6.535	-0.12%
19-Jan-16	6.5559	6.5396	6.5808	6.5198	0.18%
18-Jan-16	6.5438	6.563	6.5804	6.5276	-0.38%
15-Jan-16	6.5685	6.555	6.6141	6.5423	0.18%
14-Jan-16	6.5564	6.5344	6.5893	6.521	0.33%
13-Jan-16	6.5349	6.5503	6.5593	6.4995	-0.35%
12-Jan-16	6.5581	6.5564	6.6042	6.5341	0.03%
11-Jan-16	6.5564	6.621	6.6752	6.5479	-1.09%
8-Jan-16	6.6289	6.6337	6.6443	6.55	-0.12%
7-Jan-16	6.6367	6.5034	6.6447	6.495	1.98%
6-Jan-16	6.5078	6.4631	6.5221	6.4529	0.63%
5-Jan-16	6.4668	6.5175	6.5265	6.4369	-0.84%
4-Jan-16	6.5213	6.4843	6.5853	6.4714	0.58%
1-Jan-16	6.4839	6.4798	6.4859	6.4759	0.06%
31-Dec-15	6.4803	6.5624	6.5755	6.4675	-1.29%
30-Dec-15	6.565	6.523	6.589	6.5177	0.54%
29-Dec-15	6.5298	6.5619	6.5768	6.5151	-0.55%
28-Dec-15	6.5658	6.5508	6.5829	6.548	0.12%
25-Dec-15	6.5577	6.5611	6.5967	6.5389	-0.14%
24-Dec-15	6.5666	6.5325	6.6135	6.5226	0.43%
23-Dec-15	6.5383	6.5571	6.5863	6.5056	-0.42%
22-Dec-15	6.5662	6.5296	6.5734	6.5113	0.50%
21-Dec-15	6.5337	6.5231	6.5488	6.4968	0.10%
18-Dec-15	6.5272	6.5063	6.5423	6.4905	0.19%
17-Dec-15	6.515	6.5344	6.5671	6.4822	-0.36%
16-Dec-15	6.5384	6.5147	6.595	6.5062	0.35%
15-Dec-15	6.5158	6.5572	6.5959	6.5029	-0.60%
14-Dec-15	6.555	6.5621	6.6032	6.5392	-0.14%
11-Dec-15	6.5642	6.5165	6.5884	6.5	0.69%
10-Dec-15	6.5193	6.5401	6.5491	6.4908	-0.28%
9-Dec-15	6.5379	6.4614	6.5498	6.4452	1.07%
8-Dec-15	6.4689	6.4049	6.4723	6.394	0.97%
7-Dec-15	6.4069	6.4111	6.4269	6.3826	-0.22%
4-Dec-15	6.421	6.4378	6.4562	6.3728	-0.29%
3-Dec-15	6.4399	6.2794	6.4797	6.2333	2.49%
2-Dec-15	6.2835	6.2357	6.2884	6.2033	0.74%
1-Dec-15	6.2372	6.2172	6.2421	6.2055	0.28%
30-Nov-15	6.2196	6.2028	6.2378	6.194	0.25%
27-Nov-15	6.2039	6.2404	6.2591	6.186	-0.60%
26-Nov-15	6.2416	6.2496	6.2601	6.227	-0.22%
25-Nov-15	6.2553	6.2797	6.3005	6.2228	-0.46%
24-Nov-15	6.2842	6.2699	6.3003	6.2613	0.18%
23-Nov-15	6.2732	6.2645	6.28	6.2454	0.09%
20-Nov-15	6.2678	6.2987	6.3144	6.2516	-0.55%
19-Nov-15	6.3026	6.2558	6.312	6.2506	0.68%
18-Nov-15	6.2603	6.2847	6.3067	6.2411	-0.43%
17-Nov-15	6.2874	6.3044	6.3322	6.265	-0.41%
16-Nov-15	6.3131	6.333	6.3415	6.2988	-0.29%
13-Nov-15	6.3313	6.3709	6.3788	6.3085	-0.58%
12-Nov-15	6.368	6.333	6.3781	6.3084	0.50%
11-Nov-15	6.3364	6.3155	6.3528	6.3092	0.21%
10-Nov-15	6.3232	6.3422	6.3493	6.2998	-0.26%
9-Nov-15	6.3399	6.3118	6.3643	6.3068	0.48%
6-Nov-15	6.3095	6.3746	6.3979	6.2993	-1.06%
5-Nov-15	6.3768	6.3778	6.3976	6.3533	-0.02%
4-Nov-15	6.378	6.3932	6.4116	6.3605	-0.23%
3-Nov-15	6.3926	6.418	6.443	6.3778	-0.45%
2-Nov-15	6.4218	6.3909	6.4433	6.3876	0.42%
30-Oct-15	6.3948	6.422	6.4409	6.3696	-0.47%
29-Oct-15	6.4248	6.3914	6.4326	6.3782	0.39%
28-Oct-15	6.3996	6.4419	6.4745	6.3799	-0.68%
27-Oct-15	6.4437	6.4543	6.4819	6.4262	-0.24%
26-Oct-15	6.4591	6.4856	6.5117	6.4497	-0.43%
23-Oct-15	6.4869	6.5301	6.545	6.4718	-0.74%
22-Oct-15	6.5354	6.6146	6.6298	6.5227	-1.22%
21-Oct-15	6.6159	6.6367	6.6644	6.6036	-0.35%
20-Oct-15	6.6392	6.6434	6.6923	6.627	-0.13%
19-Oct-15	6.6479	6.6565	6.679	6.6358	-0.22%
16-Oct-15	6.6623	6.6729	6.6903	6.6429	-0.16%
15-Oct-15	6.6732	6.6802	6.6969	6.638	-0.16%
14-Oct-15	6.6839	6.6183	6.7001	6.6087	0.94%
13-Oct-15	6.6214	6.5618	6.6408	6.5496	0.75%
12-Oct-15	6.572	6.5956	6.6073	6.5591	-0.42%
9-Oct-15	6.6	6.5785	6.6206	6.5551	0.37%
8-Oct-15	6.5757	6.5309	6.601	6.5188	0.73%
7-Oct-15	6.5281	6.5714	6.5909	6.5189	-0.69%
6-Oct-15	6.5736	6.5142	6.577	6.5015	0.86%
5-Oct-15	6.5177	6.541	6.5621	6.5015	-0.42%
2-Oct-15	6.5452	6.5042	6.5913	6.4836	0.64%
1-Oct-15	6.5037	6.5286	6.5391	6.4876	-0.44%
30-Sep-15	6.5322	6.5454	6.5631	6.4959	-0.28%
29-Sep-15	6.5503	6.5385	6.5721	6.5251	0.15%
28-Sep-15	6.5404	6.5084	6.5545	6.4843	0.40%
25-Sep-15	6.5141	6.5387	6.5525	6.469	-0.49%
24-Sep-15	6.5463	6.5139	6.6032	6.4978	0.47%
23-Sep-15	6.516	6.5344	6.5595	6.5033	-0.35%
22-Sep-15	6.5389	6.5483	6.5711	6.5286	-0.22%
21-Sep-15	6.5536	6.5643	6.6117	6.5322	-0.28%
18-Sep-15	6.572	6.6242	6.6817	6.5522	-0.90%
17-Sep-15	6.6319	6.5542	6.6457	6.5411	1.10%
16-Sep-15	6.5598	6.5365	6.591	6.5207	0.25%
15-Sep-15	6.5434	6.5775	6.589	6.5178	-0.48%
14-Sep-15	6.575	6.5611	6.5959	6.5471	-0.07%
11-Sep-15	6.5796	6.5486	6.5871	6.5009	0.42%
10-Sep-15	6.5522	6.5336	6.5764	6.4995	0.15%
9-Sep-15	6.5427	6.5042	6.5662	6.4817	0.55%
8-Sep-15	6.5071	6.5289	6.5686	6.4751	-0.31%
7-Sep-15	6.5274	6.5312	6.5596	6.5129	-0.19%
4-Sep-15	6.5397	6.5312	6.5599	6.4998	0.14%
3-Sep-15	6.5303	6.5597	6.5688	6.4985	-0.48%
2-Sep-15	6.5619	6.6392	6.6456	6.5455	-1.16%
1-Sep-15	6.6387	6.5922	6.6591	6.5868	0.68%
31-Aug-15	6.594	6.6278	6.6558	6.5766	-0.66%
28-Aug-15	6.6381	6.6258	6.6693	6.6001	0.12%
27-Aug-15	6.63	6.7129	6.742	6.6148	-1.31%
26-Aug-15	6.718	6.8228	6.8338	6.7052	-1.61%
25-Aug-15	6.8281	6.8752	6.8894	6.7403	-0.78%
24-Aug-15	6.882	6.7327	6.9192	6.7278	1.98%
21-Aug-15	6.7485	6.6627	6.755	6.6495	1.25%
20-Aug-15	6.665	6.6173	6.6684	6.5991	0.58%
19-Aug-15	6.6264	6.5399	6.6319	6.5273	1.28%
18-Aug-15	6.5427	6.5308	6.5666	6.5166	0.19%
17-Aug-15	6.5305	6.5379	6.5654	6.5195	-0.29%
14-Aug-15	6.5496	6.5502	6.5746	6.5246	-0.06%
13-Aug-15	6.5535	6.5408	6.6069	6.5261	0.09%
12-Aug-15	6.5474	6.3955	6.6042	6.3877	2.26%
11-Aug-15	6.403	6.3116	6.4562	6.2982	1.44%
10-Aug-15	6.3119	6.3257	6.335	6.2715	0.00%
7-Aug-15	6.3119	6.3254	6.3442	6.2765	-0.30%
6-Aug-15	6.3309	6.3402	6.3584	6.301	-0.17%
5-Aug-15	6.3419	6.3444	6.3665	6.3157	-0.03%
4-Aug-15	6.3441	6.402	6.4274	6.3372	-0.97%
3-Aug-15	6.4064	6.4209	6.4383	6.3935	-0.34%
31-Jul-15	6.4283	6.3997	6.5057	6.397	0.34%
30-Jul-15	6.4063	6.4135	6.4255	6.3839	-0.12%
29-Jul-15	6.4143	6.4476	6.4718	6.4029	-0.57%
28-Jul-15	6.4513	6.445	6.4662	6.4123	0.04%
27-Jul-15	6.4488	6.4447	6.5197	6.4396	0.02%
24-Jul-15	6.4475	6.4651	6.4912	6.4374	-0.34%
23-Jul-15	6.4692	6.47	6.5194	6.4597	-0.04%
22-Jul-15	6.4715	6.477	6.4944	6.4419	-0.09%
21-Jul-15	6.4771	6.4367	6.5001	6.4301	0.61%
20-Jul-15	6.4376	6.4531	6.4754	6.4307	-0.35%
17-Jul-15	6.4602	6.485	6.5	6.445	-0.35%
16-Jul-15	6.4827	6.5192	6.5258	6.4728	-0.60%
15-Jul-15	6.522	6.5653	6.5765	6.4967	-0.74%
14-Jul-15	6.5709	6.528	6.6066	6.5081	0.59%
13-Jul-15	6.5324	6.6013	6.6281	6.5259	-1.20%
10-Jul-15	6.6116	6.5476	6.6555	6.538	0.95%
9-Jul-15	6.5497	6.5652	6.5873	6.5174	-0.27%
8-Jul-15	6.5672	6.5607	6.6007	6.5204	0.11%
7-Jul-15	6.5599	6.5849	6.5932	6.5201	-0.40%
6-Jul-15	6.5865	6.5797	6.5987	6.5502	-0.17%
3-Jul-15	6.5976	6.5752	6.6061	6.5644	0.32%
2-Jul-15	6.5766	6.5361	6.5899	6.5213	0.57%
1-Jul-15	6.5396	6.6268	6.638	6.532	-1.34%
30-Jun-15	6.6286	6.7097	6.715	6.6042	-1.26%
29-Jun-15	6.7129	6.593	6.7158	6.5852	0.87%
26-Jun-15	6.6549	6.6287	6.6799	6.616	0.40%
25-Jun-15	6.6283	6.6439	6.6598	6.5879	-0.29%
24-Jun-15	6.6474	6.643	6.689	6.6177	0.06%
23-Jun-15	6.6433	6.7337	6.742	6.607	-1.41%
22-Jun-15	6.7381	6.7631	6.7815	6.7242	-0.43%
19-Jun-15	6.7671	6.737	6.7775	6.7039	0.43%
18-Jun-15	6.7382	6.7258	6.7861	6.7094	0.14%
17-Jun-15	6.7287	6.6551	6.7514	6.6551	1.04%
16-Jun-15	6.6597	6.6774	6.6963	6.6429	-0.30%
15-Jun-15	6.6799	6.6811	6.6951	6.6099	-0.04%
12-Jun-15	6.6824	6.6451	6.7178	6.6065	0.49%
11-Jun-15	6.6498	6.6561	6.6734	6.5921	-0.18%
10-Jun-15	6.6621	6.6595	6.723	6.6511	-0.04%
9-Jun-15	6.6646	6.6904	6.7128	6.6431	-0.42%
8-Jun-15	6.6925	6.5745	6.7046	6.5745	1.35%
5-Jun-15	6.6036	6.6402	6.6786	6.5213	-0.59%
4-Jun-15	6.6425	6.6334	6.6841	6.6156	0.08%
3-Jun-15	6.6372	6.641	6.6607	6.575	-0.07%
2-Jun-15	6.6418	6.5516	6.6575	6.5454	1.33%
1-Jun-15	6.5544	6.5817	6.5978	6.533	-0.57%
29-May-15	6.5918	6.5708	6.6307	6.5362	0.31%
28-May-15	6.5715	6.5316	6.5841	6.5094	0.61%
27-May-15	6.5318	6.507	6.5551	6.4913	0.37%
26-May-15	6.5078	6.5591	6.564	6.5016	-0.84%
25-May-15	6.5629	6.5648	6.5956	6.5515	-0.02%
22-May-15	6.5644	6.6124	6.6753	6.5475	-0.76%
21-May-15	6.6149	6.62	6.6596	6.6041	-0.05%
20-May-15	6.6183	6.6202	6.6424	6.5901	-0.10%
19-May-15	6.6247	6.6963	6.7135	6.6054	-1.06%
18-May-15	6.6957	6.7608	6.7787	6.6941	-1.18%
15-May-15	6.7755	6.7907	6.8128	6.6988	-0.27%
14-May-15	6.794	6.7666	6.8314	6.7568	0.38%
13-May-15	6.7681	6.6817	6.7791	6.6706	1.30%
12-May-15	6.6813	6.6459	6.7423	6.6317	0.52%
11-May-15	6.6466	6.6607	6.682	6.631	-0.36%
8-May-15	6.6703	6.7292	6.7493	6.6564	-0.94%
7-May-15	6.7338	6.762	6.8429	6.7204	-0.49%
6-May-15	6.7667	6.6974	6.8031	6.6833	0.99%
5-May-15	6.7002	6.6479	6.7183	6.5858	0.75%
4-May-15	6.6502	6.6329	6.6695	6.6097	-0.01%
1-May-15	6.6511	6.6472	6.6855	6.6259	-0.01%
30-Apr-15	6.6518	6.5953	6.6639	6.5593	0.84%
29-Apr-15	6.5964	6.4924	6.6366	6.4748	1.58%
28-Apr-15	6.4939	6.5129	6.5282	6.4573	-0.30%
27-Apr-15	6.5137	6.4828	6.5514	6.4658	0.34%
24-Apr-15	6.4915	6.4892	6.5141	6.4665	0.02%
23-Apr-15	6.4904	6.3713	6.5026	6.3706	1.81%
22-Apr-15	6.3747	6.4872	6.5202	6.3719	-1.85%
21-Apr-15	6.4949	6.4818	6.5242	6.4374	0.18%
20-Apr-15	6.483	6.493	6.5314	6.4541	-0.43%
17-Apr-15	6.5107	6.4764	6.5291	6.4539	0.45%
16-Apr-15	6.4813	6.4307	6.4943	6.3699	0.75%
15-Apr-15	6.4329	6.3837	6.4396	6.3445	0.76%
14-Apr-15	6.3845	6.3537	6.4215	6.3368	0.44%
13-Apr-15	6.3566	6.3321	6.3696	6.2964	0.26%
10-Apr-15	6.3398	6.3452	6.3675	6.3038	-0.13%
9-Apr-15	6.348	6.415	6.4211	6.3368	-1.06%
8-Apr-15	6.4162	6.4083	6.463	6.4069	0.03%
7-Apr-15	6.4141	6.4551	6.4794	6.403	-0.72%
6-Apr-15	6.4607	6.5066	6.5206	6.445	-0.70%
3-Apr-15	6.5061	6.4557	6.5335	6.4398	0.77%
2-Apr-15	6.4566	6.4091	6.4802	6.4031	0.70%
1-Apr-15	6.4116	6.3723	6.4276	6.3564	0.59%
31-Mar-15	6.3742	6.417	6.4275	6.3482	-0.67%
30-Mar-15	6.4169	6.4627	6.4699	6.4004	-0.75%
27-Mar-15	6.4652	6.4489	6.5017	6.4028	0.24%
26-Mar-15	6.4498	6.4711	6.5449	6.4262	-0.35%
25-Mar-15	6.4723	6.4746	6.5021	6.455	-0.05%
24-Mar-15	6.4758	6.4289	6.507	6.4002	0.69%
23-Mar-15	6.4314	6.3484	6.4461	6.3266	1.09%
20-Mar-15	6.362	6.2574	6.3796	6.2434	1.66%
19-Mar-15	6.2579	6.3664	6.3805	6.2001	-1.71%
18-Mar-15	6.3666	6.2093	6.469	6.1865	2.52%
17-Mar-15	6.2104	6.2123	6.2464	6.1931	-0.06%
16-Mar-15	6.214	6.2131	6.2475	6.2058	-0.24%
13-Mar-15	6.229	6.247	6.2505	6.1849	-0.30%
12-Mar-15	6.2477	6.2036	6.2759	6.1811	0.70%
11-Mar-15	6.2043	6.2634	6.2828	6.1907	-0.96%
10-Mar-15	6.2645	6.3524	6.3568	6.2577	-1.40%
9-Mar-15	6.3536	6.3445	6.3788	6.337	0.06%
6-Mar-15	6.3501	6.4291	6.4472	6.3471	-1.24%
5-Mar-15	6.43	6.5097	6.5133	6.4245	-1.23%
4-Mar-15	6.5098	6.5233	6.541	6.4734	-0.28%
3-Mar-15	6.5283	6.5388	6.5679	6.5185	-0.27%
2-Mar-15	6.5462	6.5718	6.5799	6.532	-0.47%
27-Feb-15	6.5768	6.5643	6.6387	6.5581	0.14%
26-Feb-15	6.5676	6.5996	6.6259	6.5506	-0.48%
25-Feb-15	6.5992	6.5796	6.6171	6.5734	0.28%
24-Feb-15	6.5808	6.5866	6.6058	6.5624	-0.09%
23-Feb-15	6.5868	6.6242	6.6604	6.5603	-0.94%
20-Feb-15	6.6494	6.5859	6.6707	6.5548	0.94%
19-Feb-15	6.5878	6.6376	6.6678	6.5824	-0.77%
18-Feb-15	6.6388	6.673	6.7143	6.6137	-0.56%
17-Feb-15	6.6763	6.702	6.7332	6.6694	-0.39%
16-Feb-15	6.7023	6.6816	6.7316	6.6816	0.14%
13-Feb-15	6.6931	6.7032	6.7343	6.6816	-0.22%
12-Feb-15	6.7081	6.7149	6.7448	6.6831	-0.23%
11-Feb-15	6.7234	6.7356	6.7628	6.707	-0.21%
10-Feb-15	6.7376	6.762	6.7751	6.7211	-0.38%
9-Feb-15	6.763	6.725	6.7924	6.7142	0.23%
6-Feb-15	6.7473	6.7856	6.8054	6.7163	-0.59%
5-Feb-15	6.7873	6.7428	6.791	6.7113	0.62%
4-Feb-15	6.7458	6.7676	6.7862	6.7283	-0.34%
3-Feb-15	6.7689	6.7414	6.8131	6.7257	0.40%
2-Feb-15	6.7417	6.7489	6.7909	6.6921	-0.64%
30-Jan-15	6.7854	6.7586	6.8179	6.7257	0.35%
29-Jan-15	6.7618	6.8972	6.9066	6.7484	-2.02%
28-Jan-15	6.9009	6.9129	6.9552	6.867	-0.19%
27-Jan-15	6.9142	6.9229	6.9884	6.8118	-0.18%
26-Jan-15	6.9269	7.0627	7.1357	6.9099	-2.04%
23-Jan-15	7.0713	7.1198	7.1689	7.0611	-0.76%
22-Jan-15	7.1258	7.2215	7.2836	7.0873	-1.33%
21-Jan-15	7.2218	7.0941	7.3092	7.0782	1.78%
20-Jan-15	7.0952	7.0678	7.1573	7.031	0.35%
19-Jan-15	7.0708	7.2051	7.2486	7.0638	-2.32%
16-Jan-15	7.2385	7.2076	7.3446	7.046	0.40%
15-Jan-15	7.2095	6.079	8.311	6.0514	18.53%
14-Jan-15	6.0826	6.0731	6.1113	6.0487	0.12%
13-Jan-15	6.0751	6.1116	6.1239	6.0636	-0.61%
12-Jan-15	6.1124	6.121	6.1369	6.0853	-0.16%
9-Jan-15	6.1219	6.1014	6.1249	6.0784	0.33%
8-Jan-15	6.1016	6.1239	6.1296	6.0811	-0.38%
7-Jan-15	6.125	6.1492	6.1529	6.1028	-0.42%
6-Jan-15	6.1509	6.175	6.1864	6.1437	-0.42%
5-Jan-15	6.177	6.191	6.1998	6.148	-0.34%
2-Jan-15	6.1981	6.2421	6.2485	6.1941	-0.73%
1-Jan-15	6.2439	6.2389	6.2464	6.2333	0.03%
31-Dec-14	6.2419	6.2698	6.2794	6.2358	-0.46%
30-Dec-14	6.271	6.2839	6.3014	6.2595	-0.25%
29-Dec-14	6.2866	6.2881	6.3212	6.2782	-0.05%
26-Dec-14	6.2896	6.2941	6.313	6.2824	-0.09%
25-Dec-14	6.2953	6.3024	6.3235	6.2873	-0.13%
24-Dec-14	6.3035	6.3025	6.3163	6.296	0.04%
23-Dec-14	6.3011	6.315	6.3449	6.2955	-0.36%
22-Dec-14	6.3236	6.322	6.3236	6.322	0.00%
19-Dec-14	6.3236	6.3395	6.3597	6.3156	-0.29%
18-Dec-14	6.3419	6.3658	6.3944	6.3132	-0.42%
17-Dec-14	6.3687	6.4462	6.4521	6.3567	-1.23%
16-Dec-14	6.4477	6.4092	6.4794	6.4065	0.59%
15-Dec-14	6.4101	6.4181	6.4329	6.3966	-0.11%
12-Dec-14	6.4169	6.3927	6.4323	6.3755	0.39%
11-Dec-14	6.3918	6.3891	6.4238	6.3696	0.01%
10-Dec-14	6.391	6.3676	6.3922	6.3474	0.32%
9-Dec-14	6.3709	6.323	6.4098	6.3146	0.77%
8-Dec-14	6.3225	6.281	6.3388	6.2765	0.59%
5-Dec-14	6.2853	6.3346	6.3436	6.2739	-0.81%
4-Dec-14	6.3365	6.2908	6.3777	6.2816	0.71%
3-Dec-14	6.292	6.3229	6.3317	6.2844	-0.52%
2-Dec-14	6.3247	6.3746	6.3817	6.3183	-0.84%
1-Dec-14	6.3781	6.3558	6.3994	6.3414	0.27%
28-Nov-14	6.361	6.3656	6.3861	6.3479	-0.11%
27-Nov-14	6.368	6.3857	6.3952	6.363	-0.29%
26-Nov-14	6.3868	6.362	6.3975	6.3474	0.33%
25-Nov-14	6.3657	6.3527	6.369	6.3246	0.18%
24-Nov-14	6.3545	6.3047	6.3566	6.2911	0.57%
21-Nov-14	6.3186	6.3874	6.4004	6.306	-1.10%
20-Nov-14	6.3887	6.3913	6.4108	6.3722	-0.10%
19-Nov-14	6.3948	6.3858	6.4223	6.3701	0.10%
18-Nov-14	6.3887	6.345	6.3947	6.3411	0.66%
17-Nov-14	6.3468	6.3897	6.412	6.3417	-0.71%
14-Nov-14	6.3919	6.3556	6.4045	6.3238	0.55%
13-Nov-14	6.3572	6.3361	6.3664	6.3302	0.29%
12-Nov-14	6.3389	6.3468	6.3672	6.3269	-0.18%
11-Nov-14	6.3502	6.3187	6.3641	6.3108	0.47%
10-Nov-14	6.3205	6.3367	6.3632	6.3167	-0.30%
7-Nov-14	6.3396	6.2774	6.3448	6.2755	0.97%
6-Nov-14	6.279	6.3398	6.3651	6.2742	-0.99%
5-Nov-14	6.3416	6.3698	6.3817	6.3261	-0.47%
4-Nov-14	6.3717	6.3305	6.3843	6.3305	0.60%
3-Nov-14	6.334	6.3374	6.3504	6.3066	-0.21%
31-Oct-14	6.3475	6.3947	6.399	6.3243	-0.75%
30-Oct-14	6.3956	6.3993	6.4069	6.3595	-0.06%
29-Oct-14	6.3995	6.4524	6.472	6.3973	-0.84%
28-Oct-14	6.4537	6.4406	6.4728	6.4253	0.18%
27-Oct-14	6.4421	6.4367	6.4543	6.4217	0.26%
24-Oct-14	6.4255	6.4114	6.4417	6.406	0.19%
23-Oct-14	6.4135	6.4117	6.4298	6.3993	0.00%
22-Oct-14	6.4136	6.4467	6.4598	6.4096	-0.54%
21-Oct-14	6.4486	6.4927	6.5129	6.446	-0.74%
20-Oct-14	6.4968	6.4699	6.5051	6.457	0.40%
17-Oct-14	6.4707	6.4938	6.5114	6.4611	-0.40%
16-Oct-14	6.4969	6.5138	6.5161	6.4493	-0.30%
15-Oct-14	6.5166	6.4217	6.5458	6.4032	1.44%
14-Oct-14	6.4239	6.4596	6.4693	6.4082	-0.58%
13-Oct-14	6.4611	6.4136	6.468	6.4003	0.92%
10-Oct-14	6.4025	6.4221	6.4373	6.3889	-0.32%
9-Oct-14	6.423	6.4473	6.4765	6.4107	-0.41%
8-Oct-14	6.4492	6.4143	6.4553	6.3904	0.51%
7-Oct-14	6.4162	6.4043	6.4249	6.3757	0.18%
6-Oct-14	6.4048	6.3355	6.4169	6.3323	0.98%
3-Oct-14	6.3426	6.4319	6.4399	6.3375	-1.42%
2-Oct-14	6.4341	6.4185	6.4497	6.4044	0.20%
1-Oct-14	6.4214	6.4252	6.4314	6.3944	-0.08%
30-Sep-14	6.4264	6.4623	6.4714	6.3944	-0.59%
29-Sep-14	6.4645	6.4409	6.4815	6.4294	0.40%
26-Sep-14	6.4387	6.4796	6.4869	6.4335	-0.68%
25-Sep-14	6.4825	6.4875	6.491	6.4491	-0.13%
24-Sep-14	6.4907	6.5285	6.5389	6.4841	-0.60%
23-Sep-14	6.5299	6.5305	6.5627	6.5264	-0.06%
22-Sep-14	6.5335	6.5204	6.5458	6.5153	0.11%
19-Sep-14	6.5261	6.5718	6.5782	6.5232	-0.75%
18-Sep-14	6.5755	6.5213	6.5797	6.5047	0.82%
17-Sep-14	6.5219	6.5887	6.5928	6.5116	-1.04%
16-Sep-14	6.5906	6.5656	6.609	6.5607	0.36%
15-Sep-14	6.5672	6.5728	6.5892	6.5502	-0.06%
12-Sep-14	6.5709	6.5479	6.5823	6.543	0.32%
11-Sep-14	6.5502	6.5411	6.5656	6.5359	0.11%
10-Sep-14	6.5433	6.5768	6.5861	6.5203	-0.51%
9-Sep-14	6.5768	6.5626	6.5881	6.5374	0.19%
8-Sep-14	6.5642	6.5901	6.5995	6.5598	-0.45%
5-Sep-14	6.5941	6.5869	6.6126	6.5728	0.10%
4-Sep-14	6.5875	6.6908	6.6935	6.5777	-1.55%
3-Sep-14	6.6914	6.6892	6.6936	6.673	0.02%
2-Sep-14	6.6898	6.6777	6.692	6.6709	0.15%
1-Sep-14	6.68	6.6881	6.6931	6.6741	-0.14%
29-Aug-14	6.6896	6.7107	6.7225	6.6852	-0.33%
28-Aug-14	6.7117	6.7115	6.7329	6.7026	-0.07%
27-Aug-14	6.7165	6.7054	6.7231	6.6911	0.17%
26-Aug-14	6.7054	6.722	6.7347	6.6996	-0.26%
25-Aug-14	6.7229	6.7136	6.7324	6.699	-0.11%
22-Aug-14	6.7303	6.746	6.7646	6.718	-0.27%
21-Aug-14	6.7484	6.7201	6.7521	6.7135	0.37%
20-Aug-14	6.7233	6.7526	6.7609	6.7164	-0.46%
19-Aug-14	6.7542	6.7753	6.7803	6.7504	-0.84%
18-Aug-14	6.8117	6.8103	6.814	6.8081	0.00%
15-Aug-14	6.8117	6.7843	6.8125	6.7745	0.38%
14-Aug-14	6.7859	6.7788	6.8108	6.7702	0.08%
13-Aug-14	6.7808	6.7814	6.8056	6.7602	-0.05%
12-Aug-14	6.7845	6.7859	6.7883	6.7605	-0.06%
11-Aug-14	6.7885	6.7936	6.8007	6.7829	-0.18%
8-Aug-14	6.8005	6.7787	6.8155	6.7657	0.32%
7-Aug-14	6.7786	6.7891	6.7973	6.7653	-0.20%
6-Aug-14	6.7923	6.786	6.7946	6.7586	0.06%
5-Aug-14	6.7881	6.8107	6.8186	6.7704	-0.39%
4-Aug-14	6.8147	6.8182	6.8259	6.807	-0.09%
1-Aug-14	6.821	6.7932	6.8353	6.787	0.39%
31-Jul-14	6.7946	6.7897	6.8037	6.7798	0.06%
30-Jul-14	6.7904	6.8122	6.8201	6.7741	-0.34%
29-Jul-14	6.8134	6.8433	6.846	6.8084	-0.46%
28-Jul-14	6.845	6.8397	6.8587	6.831	0.03%
25-Jul-14	6.8427	6.8621	6.8731	6.8382	-0.30%
24-Jul-14	6.8636	6.8686	6.8803	6.8496	-0.09%
23-Jul-14	6.8696	6.8718	6.8795	6.8625	-0.06%
22-Jul-14	6.8735	6.9117	6.9165	6.8688	-0.58%
21-Jul-14	6.9138	6.9064	6.9192	6.9015	0.10%
18-Jul-14	6.9066	6.9125	6.9328	6.8919	-0.10%
17-Jul-14	6.9135	6.9027	6.9185	6.8995	0.11%
16-Jul-14	6.906	6.9288	6.9343	6.8989	-0.37%
15-Jul-14	6.9316	6.9557	6.9702	6.9234	-0.37%
14-Jul-14	6.9574	6.9475	6.9743	6.9437	0.12%
11-Jul-14	6.9492	6.9494	6.9626	6.94	-0.04%
10-Jul-14	6.9519	6.9562	6.9698	6.9392	-0.09%
9-Jul-14	6.958	6.9432	6.9627	6.9329	0.20%
8-Jul-14	6.9442	6.9407	6.9527	6.9293	0.04%
7-Jul-14	6.9417	6.9332	6.9534	6.9183	0.06%
4-Jul-14	6.9377	6.9527	6.9549	6.9277	-0.23%
3-Jul-14	6.954	6.9847	6.993	6.9433	-0.46%
2-Jul-14	6.9864	6.9822	7.0015	6.9761	0.03%
1-Jul-14	6.9844	6.9947	7.0017	6.9806	-0.16%
30-Jun-14	6.9953	6.9709	6.9992	6.9545	0.22%
27-Jun-14	6.98	6.963	6.9831	6.9545	0.22%
26-Jun-14	6.9647	6.9821	6.9869	6.9466	-0.24%
25-Jun-14	6.9813	6.9696	6.9994	6.9649	0.12%
24-Jun-14	6.973	6.96	6.9824	6.9519	0.16%
23-Jun-14	6.9617	6.9472	6.9658	6.9379	0.13%
20-Jun-14	6.9524	6.9649	6.9775	6.9333	-0.20%
19-Jun-14	6.9665	6.9557	6.9908	6.9388	0.12%
18-Jun-14	6.9582	6.922	6.959	6.9167	0.49%
17-Jun-14	6.924	6.9383	6.9442	6.9112	-0.22%
16-Jun-14	6.9393	6.8935	6.9478	6.8912	0.66%
13-Jun-14	6.8941	6.9199	6.935	6.8889	-0.39%
12-Jun-14	6.9214	6.9181	6.9329	6.8968	0.01%
11-Jun-14	6.9205	6.9202	6.9359	6.9086	-0.03%
10-Jun-14	6.9226	6.9539	6.9572	6.9071	-0.49%
9-Jun-14	6.9565	6.9916	6.9989	6.9461	-0.53%
6-Jun-14	6.9939	7.016	7.0199	6.9799	-0.36%
5-Jun-14	7.0194	6.9639	7.0234	6.919	0.76%
4-Jun-14	6.9662	6.9756	6.9849	6.9554	-0.17%
3-Jun-14	6.9779	6.9505	6.9879	6.9466	0.37%
2-Jun-14	6.9521	6.98	6.9817	6.9428	-0.41%
30-May-14	6.9805	6.9444	6.9946	6.9406	0.46%
29-May-14	6.9485	6.9592	6.9741	6.9429	-0.19%
28-May-14	6.9617	6.9652	6.9843	6.9537	-0.09%
27-May-14	6.9678	6.9712	6.9899	6.9528	-0.07%
26-May-14	6.973	6.9617	6.9823	6.9512	0.19%
23-May-14	6.9596	6.9678	6.9798	6.9485	-0.20%
22-May-14	6.9732	6.9781	6.9895	6.9624	-0.08%
21-May-14	6.9787	6.989	7.0107	6.9516	-0.18%
20-May-14	6.9915	6.9892	6.9992	6.9741	0.01%
19-May-14	6.9907	6.9824	7.0089	6.9808	0.11%
16-May-14	6.9827	6.991	7.0075	6.9793	-0.13%
15-May-14	6.9917	6.9985	7.0146	6.9512	-0.12%
14-May-14	7	6.9961	7.0113	6.9925	0.03%
13-May-14	6.9978	7.0248	7.0375	6.989	-0.41%
12-May-14	7.0263	7.019	7.0412	7.0119	0.02%
9-May-14	7.0246	7.0738	7.0825	7.0167	-0.74%
8-May-14	7.0769	7.1125	7.1558	7.0714	-0.50%
7-May-14	7.1128	7.1189	7.14	7.1092	-0.12%
6-May-14	7.1217	7.1123	7.1388	7.0925	0.09%
5-May-14	7.115	7.1304	7.1413	7.1093	-0.21%
2-May-14	7.1303	7.1167	7.136	7.0764	0.18%
1-May-14	7.1178	7.1086	7.1284	7.1037	0.15%
30-Apr-14	7.1072	7.0822	7.121	7.0692	0.33%
29-Apr-14	7.0837	7.1013	7.1204	7.0718	-0.28%
28-Apr-14	7.1037	7.0908	7.1303	7.0761	0.15%
25-Apr-14	7.0931	7.0868	7.106	7.0803	0.04%
24-Apr-14	7.0901	7.0575	7.0909	7.0524	0.40%
23-Apr-14	7.0617	7.0462	7.0826	7.0438	0.20%
22-Apr-14	7.0477	7.0337	7.0629	7.0305	0.18%
21-Apr-14	7.0351	7.0407	7.0682	7.0321	-0.18%
18-Apr-14	7.0478	7.0404	7.0558	7.0348	0.08%
17-Apr-14	7.0419	7.051	7.086	7.0364	-0.17%
16-Apr-14	7.0541	7.0683	7.0854	7.0494	-0.22%
15-Apr-14	7.0693	7.0674	7.0846	7.051	0.00%
14-Apr-14	7.0695	7.0701	7.0905	7.0594	-0.25%
11-Apr-14	7.0873	7.086	7.1052	7.0782	0.00%
10-Apr-14	7.0875	7.0466	7.0988	7.0426	0.56%
9-Apr-14	7.0481	7.0153	7.0561	6.9943	0.44%
8-Apr-14	7.0175	6.9945	7.0224	6.9844	0.30%
7-Apr-14	6.9962	6.96	7.0025	6.9483	0.51%
4-Apr-14	6.9605	6.9652	6.9762	6.9359	-0.16%
3-Apr-14	6.9717	6.9975	7.0229	6.9535	-0.39%
2-Apr-14	6.999	7.0232	7.0379	6.9881	-0.39%
1-Apr-14	7.0266	7.025	7.0425	7.0041	-0.01%
31-Mar-14	7.0275	7.0102	7.0458	6.9957	0.33%
28-Mar-14	7.0047	7.0061	7.0206	6.9755	-0.03%
27-Mar-14	7.0067	7.012	7.0281	6.999	-0.13%
26-Mar-14	7.0159	7.0242	7.0378	6.997	-0.16%
25-Mar-14	7.027	7.0325	7.047	6.9815	-0.10%
24-Mar-14	7.0343	7.0464	7.0619	6.9849	-0.20%
21-Mar-14	7.0483	7.0445	7.0635	7.0354	0.03%
20-Mar-14	7.0459	7.0324	7.0784	7.0172	0.14%
19-Mar-14	7.0358	7.0885	7.1056	7.0132	-0.79%
18-Mar-14	7.0916	7.0734	7.0981	7.0586	0.25%
17-Mar-14	7.0737	7.0471	7.0907	7.039	0.34%
14-Mar-14	7.0494	7.0157	7.0696	7.0029	0.52%
13-Mar-14	7.0131	7.0291	7.055	6.9989	-0.25%
12-Mar-14	7.0305	6.9896	7.0362	6.9878	0.58%
11-Mar-14	6.9902	6.9912	7.0054	6.97	-0.05%
10-Mar-14	6.9935	6.9889	7.0123	6.9714	0.24%
7-Mar-14	6.9769	6.9471	6.9968	6.9318	0.41%
6-Mar-14	6.9486	6.9071	6.9573	6.8702	0.59%
5-Mar-14	6.9078	6.9209	6.9293	6.8862	-0.22%
4-Mar-14	6.9231	6.9588	6.9672	6.917	-0.52%
3-Mar-14	6.9595	6.9772	7.0004	6.9533	-0.34%
28-Feb-14	6.9834	6.8946	7.0032	6.8907	1.23%
27-Feb-14	6.8986	6.8743	6.908	6.8679	0.32%
26-Feb-14	6.8768	6.9068	6.9154	6.8558	-0.43%
25-Feb-14	6.9063	6.8588	6.9188	6.8558	0.67%
24-Feb-14	6.8602	6.8587	6.8879	6.8411	0.00%
21-Feb-14	6.8605	6.8389	6.8706	6.833	0.33%
20-Feb-14	6.838	6.8356	6.8678	6.8213	0.00%
19-Feb-14	6.8378	6.8331	6.8617	6.8277	0.09%
18-Feb-14	6.8315	6.8004	6.8415	6.7883	0.44%
17-Feb-14	6.8017	6.7996	6.8123	6.7905	0.11%
14-Feb-14	6.7945	6.785	6.8122	6.779	0.12%
13-Feb-14	6.7864	6.7297	6.8001	6.7252	0.81%
12-Feb-14	6.7319	6.7447	6.7611	6.7043	-0.21%
11-Feb-14	6.7464	6.7541	6.7791	6.7402	-0.12%
10-Feb-14	6.7547	6.7463	6.7645	6.7351	0.04%
7-Feb-14	6.7522	6.7244	6.7702	6.7157	0.38%
6-Feb-14	6.7265	6.7058	6.7587	6.6843	0.26%
5-Feb-14	6.709	6.7035	6.7328	6.6887	0.03%
4-Feb-14	6.7068	6.7251	6.7284	6.6858	-0.32%
3-Feb-14	6.728	6.6836	6.7317	6.6703	0.62%
31-Jan-14	6.6868	6.7117	6.7306	6.6711	-0.40%
30-Jan-14	6.7139	6.7688	6.7717	6.6961	-0.85%
29-Jan-14	6.7713	6.7416	6.779	6.7154	0.41%
28-Jan-14	6.7438	6.7483	6.7564	6.7132	-0.05%
27-Jan-14	6.7474	6.762	6.7716	6.7295	-0.21%
24-Jan-14	6.7615	6.7396	6.7934	6.7214	0.27%
23-Jan-14	6.7433	6.6368	6.7523	6.6223	1.57%
22-Jan-14	6.6392	6.645	6.6589	6.6303	-0.13%
21-Jan-14	6.6479	6.6489	6.6611	6.6059	-0.04%
20-Jan-14	6.6507	6.6389	6.6616	6.6222	0.06%
17-Jan-14	6.6468	6.6889	6.6969	6.6316	-0.67%
16-Jan-14	6.6918	6.6548	6.7052	6.6395	0.54%
15-Jan-14	6.656	6.6913	6.6954	6.6358	-0.56%
14-Jan-14	6.6935	6.7199	6.7247	6.6846	-0.43%
13-Jan-14	6.7222	6.7087	6.7252	6.6768	0.25%
10-Jan-14	6.7056	6.6718	6.7228	6.6534	0.47%
9-Jan-14	6.674	6.6392	6.6814	6.6327	0.47%
8-Jan-14	6.6428	6.655	6.6677	6.6276	-0.20%
7-Jan-14	6.6562	6.6929	6.6993	6.6484	-0.57%
6-Jan-14	6.6943	6.6797	6.7106	6.6708	0.15%
3-Jan-14	6.6842	6.7272	6.735	6.6783	-0.67%
2-Jan-14	6.7293	6.7844	6.7927	6.6996	-0.85%
1-Jan-14	6.7873	6.7798	6.7957	6.7753	0.12%
31-Dec-13	6.779	6.8262	6.8384	6.776	-0.69%
30-Dec-13	6.8263	6.8077	6.8425	6.7853	0.29%
27-Dec-13	6.8064	6.7727	6.8985	6.7712	0.46%
26-Dec-13	6.7752	6.7751	6.7896	6.7653	-0.05%
25-Dec-13	6.7784	6.7782	6.7951	6.7645	-0.02%
24-Dec-13	6.7799	6.7879	6.7973	6.7631	-0.16%
23-Dec-13	6.7907	6.7728	6.8028	6.7667	0.23%
20-Dec-13	6.7749	6.7584	6.8	6.7428	0.22%
19-Dec-13	6.7597	6.7896	6.7955	6.7517	-0.47%
18-Dec-13	6.7913	6.8588	6.8681	6.7813	-1.01%
17-Dec-13	6.8604	6.8401	6.8736	6.8233	0.25%
16-Dec-13	6.8435	6.8236	6.8643	6.8129	0.25%
13-Dec-13	6.8266	6.8267	6.8372	6.8053	-0.02%
12-Dec-13	6.828	6.8462	6.8628	6.8114	-0.31%
11-Dec-13	6.8491	6.8377	6.8684	6.8275	0.11%
10-Dec-13	6.8414	6.8156	6.8621	6.8125	0.33%
9-Dec-13	6.8186	6.8087	6.8262	6.7933	0.02%
6-Dec-13	6.817	6.7911	6.8239	6.7677	0.35%
5-Dec-13	6.793	6.7486	6.8014	6.7274	0.64%
4-Dec-13	6.75	6.7345	6.7591	6.7092	0.20%
3-Dec-13	6.7364	6.7049	6.7536	6.6916	0.46%
2-Dec-13	6.7055	6.725	6.7378	6.6857	-0.27%
29-Nov-13	6.7235	6.7257	6.7496	6.7124	-0.07%
28-Nov-13	6.7282	6.7109	6.7387	6.7021	0.24%
27-Nov-13	6.7122	6.7179	6.7391	6.6984	-0.13%
26-Nov-13	6.7208	6.6801	6.7238	6.6765	0.59%
25-Nov-13	6.6815	6.7124	6.7249	6.6691	-0.57%
22-Nov-13	6.72	6.6724	6.7215	6.6557	0.69%
21-Nov-13	6.6742	6.6476	6.6757	6.6288	0.36%
20-Nov-13	6.6501	6.6854	6.7114	6.6266	-0.56%
19-Nov-13	6.6878	6.6679	6.6951	6.6598	0.26%
18-Nov-13	6.6707	6.6594	6.7	6.6465	0.19%
15-Nov-13	6.6578	6.647	6.6724	6.6253	0.16%
14-Nov-13	6.6472	6.6666	6.6755	6.6275	-0.31%
13-Nov-13	6.6676	6.6387	6.6763	6.6202	0.42%
12-Nov-13	6.6397	6.6244	6.6542	6.6006	0.22%
11-Nov-13	6.6254	6.6098	6.6312	6.5934	0.25%
8-Nov-13	6.609	6.6491	6.6559	6.5841	-0.63%
7-Nov-13	6.6512	6.676	6.6919	6.5816	-0.40%
6-Nov-13	6.6776	6.6717	6.6982	6.6666	0.07%
5-Nov-13	6.6726	6.7011	6.7069	6.6622	-0.46%
4-Nov-13	6.7036	6.6871	6.7088	6.663	0.27%
1-Nov-13	6.6855	6.7192	6.7271	6.6725	-0.53%
31-Oct-13	6.7212	6.7744	6.7781	6.7133	-0.82%
30-Oct-13	6.7769	6.7739	6.808	6.7512	0.01%
29-Oct-13	6.7763	6.7931	6.8103	6.7626	-0.25%
28-Oct-13	6.7934	6.812	6.8199	6.7871	-0.33%
25-Oct-13	6.8156	6.814	6.842	6.7839	0.00%
24-Oct-13	6.8157	6.8168	6.8418	6.8094	-0.05%
23-Oct-13	6.819	6.8073	6.8281	6.7869	0.15%
22-Oct-13	6.8086	6.7528	6.8154	6.7373	0.81%
21-Oct-13	6.7541	6.7575	6.7654	6.7334	-0.09%
18-Oct-13	6.7599	6.756	6.7728	6.739	0.04%
17-Oct-13	6.7574	6.6757	6.7701	6.6662	1.20%
16-Oct-13	6.6774	6.6856	6.7067	6.6466	-0.12%
15-Oct-13	6.6856	6.7077	6.7138	6.647	-0.35%
14-Oct-13	6.7094	6.7213	6.739	6.6923	0.01%
11-Oct-13	6.7086	6.7042	6.7522	6.6999	0.04%
10-Oct-13	6.7056	6.724	6.7292	6.6976	-0.29%
9-Oct-13	6.7254	6.7698	6.7891	6.7042	-0.68%
8-Oct-13	6.7715	6.7774	6.7843	6.7487	-0.12%
7-Oct-13	6.7794	6.7431	6.7906	6.7416	0.48%
4-Oct-13	6.7473	6.8023	6.8195	6.7364	-0.88%
3-Oct-13	6.807	6.7782	6.8282	6.7729	0.38%
2-Oct-13	6.7809	6.758	6.8065	6.7386	0.31%
[truncated: 717 more rows]
